# Supplementary material for: (η6-Isopropyl N-phenyl­carbamate)(η5-penta­methyl­cyclo­penta­dien­yl)ruthenium(II) tetra­phenyl­borate acetone monosolvate
Source: Acta Crystallogr Sect E Struct Rep Online. 2011 Aug 11;67(Pt 9):m1231. doi: 10.1107/S1600536811031655 (PMC3200656; doi:10.1107/S1600536811031655)
Supplement: Supplementary file 1 [file e-67-m1231-sup1.cif]

##############################################################################
#                                                                            #
# This CIF contains the data in a paper accepted for publication in          #
# Acta Crystallographica Section E. It conforms to the requirements of       #
# Notes for Authors for Acta Crystallographica Section E, and has been       #
# peer reviewed under the auspices of the IUCr Commission on Journals.       #
#                                                                            #
# Full details of the Crystallographic Information File format               #
# are given in the paper "The Crystallographic Information File (CIF):       #
# a New Standard Archive File for Crystallography" by S. R. Hall, F. H.      #
# Allen and I. D. Brown [Acta Cryst. (1991), A47, 655-685].                  #
#                                                                            #
# The current version of the core CIF dictionary is obtainable from          #
# ftp://ftp.iucr.org/pub/cif_core.dic.                                       #
#                                                                            #
# Software is freely available for graphical display of the structure(s)     #
# in this CIF. For information consult the CIF software page                 #
# http://www.iucr.org/resources/cif/software.                                #
#                                                                            #
# This file may be used for bona fide research purposes within the           #
# scientific community so long as proper attribution is given to the journal # 
# article from which it was obtained.                                        #
#                                                                            #
##############################################################################
data_global
_audit_creation_method     'PLATON <TABLE ACC> option'
_journal_date_recd_electronic     2011-08-02
_journal_date_accepted     2011-08-05
_journal_name_full     'Acta Crystallographica, Section E'
_journal_year     2011
_journal_volume     67
_journal_issue      9
_journal_page_first     m1231
_journal_page_last     m1231
_journal_paper_category     QM
_journal_coeditor_code     NG5208
_publ_contact_author_name     'Professor Peter Healy'
_publ_contact_author_address
;
School of Biomolecular and Physical Sciences
Griffith University
Nathan, Brisbane 4111, Australia
;
_publ_contact_author_email     'p.healy@griffith.edu.au'
_publ_contact_author_fax     '617 3735 6572'
_publ_contact_author_phone     '617 3735 7442'
_publ_section_title
;
(\h^6^-Isopropyl
<i>N</i>-phenylcarbamate)(\h^5^-pentamethylcyclopentadienyl)ruthenium(II)
tetraphenylborate acetone monosolvate
;
loop_
    _publ_author_name
    _publ_author_address
    'Bradley T. Loughrey'
;
Eskitis Institute for Cell and Molecular Therapies
Griffith University
Brisbane 4111, Australia
;
    'Michael L. Williams'
;
Eskitis Institute for Cell and Molecular Therapies
Griffith University
Brisbane 4111, Australia
;
    'Peter C. Healy'
;
School of Biomolecular and Physical Sciences
Griffith University
Brisbane 4111, Australia
;
data_I
_chemical_name_systematic
;
(\h^6^-Isopropyl
<i>N</i>-phenylcarbamate)(\h^5^-pentamethylcyclopentadienyl)ruthenium(II)
tetraphenylborate acetone monosolvate
;
_chemical_name_common     ?
_chemical_formula_moiety     'C20 H28 N O2 Ru +, C24 H20 B -, C3 H6 O'
_chemical_formula_sum     'C47 H54 B N O3 Ru'
_chemical_formula_structural     ?
_chemical_formula_iupac     '[Ru (C10 H15) (C10 H13 N O2)] (C24 H20 B), C3 H6 O'
_chemical_formula_weight     792.79
_chemical_melting_point     ?
_symmetry_cell_setting     monoclinic
_symmetry_space_group_name_H-M     'P 21/c'
_symmetry_space_group_name_Hall     '-P 2ybc'
loop_
    _symmetry_equiv_pos_site_id
    _symmetry_equiv_pos_as_xyz
    1 x,y,z
    2 -x,1/2+y,1/2-z
    3 -x,-y,-z
    4 x,1/2-y,1/2+z
_cell_length_a     9.8697(2)
_cell_length_b     28.7953(7)
_cell_length_c     14.3384(3)
_cell_angle_alpha     90
_cell_angle_beta     92.334(2)
_cell_angle_gamma     90
_cell_volume     4071.61(15)
_cell_formula_units_Z     4
_cell_measurement_reflns_used     26954
_cell_measurement_theta_min     3.2423
_cell_measurement_theta_max     32.3553
_cell_measurement_temperature     200
_cell_special_details     ?
_exptl_crystal_description     'block'
_exptl_crystal_colour     'colourless'
_exptl_crystal_size_max     0.490
_exptl_crystal_size_mid     0.480
_exptl_crystal_size_min     0.330
_exptl_crystal_size_rad     ?
_exptl_crystal_density_diffrn     1.293
_exptl_crystal_density_meas     ?
_exptl_crystal_density_method     'not measured'
_exptl_crystal_F_000     1664
_exptl_absorpt_coefficient_mu     0.426
_exptl_absorpt_correction_type     multi-scan
_exptl_absorpt_process_details
;
(CrysAlis PRO; Oxford Diffraction, 2010)
;
_exptl_absorpt_correction_T_min     0.818
_exptl_absorpt_correction_T_max     0.872
_exptl_special_details
;
CrysAlisPro, Oxford Diffraction Ltd. 2010,
Version 1.171.34.14 (release 15-03-2010 CrysAlis171 .NET)
Empirical absorption correction using spherical harmonics,
implemented in SCALE3 ABSPACK scaling algorithm.
;
_diffrn_ambient_temperature     200
_diffrn_radiation_type     'MoK\a'
_diffrn_radiation_wavelength     0.71070
_diffrn_radiation_source     'Enhance (Mo) X-ray Source'
_diffrn_radiation_monochromator     'graphite'
_diffrn_measurement_device_type     'Oxford Diffraction Gemini S Ultra'
_diffrn_measurement_method     '\w and \f'
_diffrn_detector_area_resol_mean     16.0774
_diffrn_reflns_number     44079
_diffrn_reflns_av_R_equivalents     0.0251
_diffrn_reflns_av_sigmaI/netI     0.0200
_diffrn_reflns_theta_min     3.25
_diffrn_reflns_theta_max     27.50
_diffrn_reflns_theta_full     27.50
_diffrn_measured_fraction_theta_max     0.998
_diffrn_measured_fraction_theta_full     0.998
_diffrn_reflns_limit_h_min     -12
_diffrn_reflns_limit_h_max     12
_diffrn_reflns_limit_k_min     -37
_diffrn_reflns_limit_k_max     37
_diffrn_reflns_limit_l_min     -18
_diffrn_reflns_limit_l_max     18
_diffrn_reflns_reduction_process     ?
_diffrn_standards_number     0
_diffrn_standards_interval_count     ?
_diffrn_standards_interval_time     ?
_diffrn_standards_decay_%     0
_refine_special_details
;
Refinement on <i>F</i>^2^ for ALL reflections except those flagged by the user
for potential systematic errors. Weighted <i>R</i>-factors <i>wR</i> and all
goodnesses of fit <i>S</i> are based on <i>F</i>^2^, conventional
<i>R</i>-factors <i>R</i> are based on <i>F</i>, with <i>F</i> set to zero for
negative <i>F</i>^2^. The observed criterion of <i>F</i>^2^ > \s(<i>F</i>^2^)
is used only for calculating -<i>R</i>-factor-obs <i>etc</i>. and is not
relevant to the choice of reflections for refinement. <i>R</i>-factors based
on <i>F</i>^2^ are statistically about twice as large as those based on
<i>F</i>, and <i>R</i>-factors based on ALL data will be even larger.
;
_reflns_number_total     9342
_reflns_number_gt     8506
_reflns_threshold_expression     I>2\s(I)
_refine_ls_structure_factor_coef     Fsqd
_refine_ls_matrix_type     full
_refine_ls_R_factor_all     0.0533
_refine_ls_R_factor_gt     0.0479
_refine_ls_wR_factor_gt     0.1229
_refine_ls_wR_factor_ref     0.1263
_refine_ls_goodness_of_fit_ref     1.148
_refine_ls_restrained_S_all     1.148
_refine_ls_number_reflns     9342
_refine_ls_number_parameters     478
_refine_ls_number_restraints     0
_refine_ls_number_constraints     ?
_refine_ls_hydrogen_treatment     constr
_refine_ls_weighting_scheme     calc
_refine_ls_weighting_details
         'calc w=1/[\s^2^(Fo^2^)+(0.0522P)^2^+6.7463P] where P=(Fo^2^+2Fc^2^)/3'
_atom_sites_solution_hydrogens     geom
_atom_sites_solution_primary     direct
_atom_sites_solution_secondary     difmap
_refine_ls_shift/su_max     0.000
_refine_ls_shift/su_mean     0.000
_refine_diff_density_max     1.180
_refine_diff_density_min     -1.198
_refine_ls_extinction_method     'none'
loop_
    _atom_type_symbol
    _atom_type_description
    _atom_type_scat_dispersion_real
    _atom_type_scat_dispersion_imag
    _atom_type_scat_source
    Ru Ru -1.2594 0.8363 'International Tables Vol C Tables 4.2.6.8 and 6.1.1.4'
    O O 0.0106 0.0060 'International Tables Vol C Tables 4.2.6.8 and 6.1.1.4'
    N N 0.0061 0.0033 'International Tables Vol C Tables 4.2.6.8 and 6.1.1.4'
    B B 0.0013 0.0007 'International Tables Vol C Tables 4.2.6.8 and 6.1.1.4'
    H H 0.0000 0.0000 'International Tables Vol C Tables 4.2.6.8 and 6.1.1.4'
    C C 0.0033 0.0016 'International Tables Vol C Tables 4.2.6.8 and 6.1.1.4'
_computing_data_collection     'CrysAlis PRO (Oxford Diffraction, 2010)'
_computing_cell_refinement     'CrysAlis PRO (Oxford Diffraction, 2010)'
_computing_data_reduction     'CrysAlis PRO (Oxford Diffraction, 2010)'
_computing_structure_solution
;
TEXSAN (Molecular Structure Corporation, 2001) and
SIR97 (Altomare <i>et al.</i>, 1999)
;
_computing_structure_refinement
 'TEXSAN (Molecular Structure Corporation, 2001) and SHELXL97 (Sheldrick, 2008)'
_computing_molecular_graphics     'ORTEP-3 for Windows (Farrugia, 1997)'
_computing_publication_material
                               'PLATON (Spek, 2009) and publCIF (Westrip, 2010)'
loop_
    _atom_site_type_symbol
    _atom_site_label
    _atom_site_fract_x
    _atom_site_fract_y
    _atom_site_fract_z
    _atom_site_U_iso_or_equiv
    _atom_site_thermal_displace_type
    _atom_site_calc_flag
    _atom_site_refinement_flags
    _atom_site_occupancy
    Ru Ru1 0.44124(2) 0.209240(10)
                                 0.410490(10)
                                            0.02300(10)
                                                      Uani . . 1.000
    O O1 0.2194(3) 0.32596(10) 0.3028(2) 0.0573(10) Uani . . 1.000
    O O2 0.3827(3) 0.37946(9) 0.2802(2) 0.0518(9) Uani . . 1.000
    N N1 0.4439(3) 0.30608(10) 0.2804(2) 0.0365(8) Uani . . 1.000
    C C1 0.3702(3) 0.24487(11) 0.53353(19) 0.0333(9) Uani . . 1.000
    C C2 0.5150(4) 0.24541(11) 0.5359(2) 0.0364(10) Uani . . 1.000
    C C3 0.5620(3) 0.19837(12) 0.5389(2) 0.0326(9) Uani . . 1.000
    C C4 0.4463(3) 0.16854(10) 0.5384(2) 0.0300(8) Uani . . 1.000
    C C5 0.3272(3) 0.19730(11) 0.5356(2) 0.0297(8) Uani . . 1.000
    C C6 0.2792(5) 0.28640(13) 0.5325(3) 0.0523(13) Uani . . 1.000
    C C7 0.6027(5) 0.28816(14) 0.5369(3) 0.0576(14) Uani . . 1.000
    C C8 0.7069(4) 0.18270(17) 0.5457(3) 0.0525(14) Uani . . 1.000
    C C9 0.4498(4) 0.11682(12) 0.5442(3) 0.0463(11) Uani . . 1.000
    C C10 0.1840(4) 0.18072(14) 0.5402(3) 0.0447(11) Uani . . 1.000
    C C11 0.4390(3) 0.25776(11) 0.28548(19) 0.0302(8) Uani . . 1.000
    C C12 0.5621(3) 0.23262(11) 0.2926(2) 0.0318(9) Uani . . 1.000
    C C13 0.5626(3) 0.18379(12) 0.2954(2) 0.0379(10) Uani . . 1.000
    C C14 0.4398(4) 0.15916(12) 0.2938(2) 0.0431(10) Uani . . 1.000
    C C15 0.3168(4) 0.18361(13) 0.2906(2) 0.0397(10) Uani . . 1.000
    C C16 0.3153(3) 0.23274(12) 0.2874(2) 0.0344(9) Uani . . 1.000
    C C17 0.3355(4) 0.33617(13) 0.2892(2) 0.0422(11) Uani . . 1.000
    C C18 0.2889(4) 0.41772(13) 0.2965(3) 0.0483(11) Uani . . 1.000
    C C19 0.3843(4) 0.45778(16) 0.3153(4) 0.0649(18) Uani . . 1.000
    C C20 0.1891(4) 0.42725(15) 0.2186(3) 0.0573(14) Uani . . 1.000
    C C111 -0.0628(3) 0.15255(9) 0.2436(2) 0.0244(7) Uani . . 1.000
    C C112 -0.0605(3) 0.17988(10) 0.1626(2) 0.0307(8) Uani . . 1.000
    C C113 -0.0551(3) 0.22842(11) 0.1645(3) 0.0367(9) Uani . . 1.000
    C C114 -0.0532(3) 0.25171(11) 0.2486(3) 0.0405(10) Uani . . 1.000
    C C115 -0.0581(3) 0.22646(12) 0.3296(3) 0.0393(10) Uani . . 1.000
    C C116 -0.0630(3) 0.17789(11) 0.3273(2) 0.0311(9) Uani . . 1.000
    C C121 -0.1220(3) 0.07389(10) 0.3350(2) 0.0288(8) Uani . . 1.000
    C C122 -0.0507(4) 0.07272(13) 0.4217(2) 0.0415(10) Uani . . 1.000
    C C123 -0.1053(5) 0.05479(15) 0.5020(2) 0.0544(15) Uani . . 1.000
    C C124 -0.2348(5) 0.03813(15) 0.4999(3) 0.0580(14) Uani . . 1.000
    C C125 -0.3100(4) 0.03905(14) 0.4169(3) 0.0501(12) Uani . . 1.000
    C C126 -0.2542(3) 0.05708(11) 0.3365(2) 0.0358(9) Uani . . 1.000
    C C131 0.1017(3) 0.07966(9) 0.2258(2) 0.0250(7) Uani . . 1.000
    C C132 0.1706(3) 0.09768(10) 0.1506(2) 0.0303(8) Uani . . 1.000
    C C133 0.3009(3) 0.08441(11) 0.1300(2) 0.0338(9) Uani . . 1.000
    C C134 0.3705(3) 0.05224(11) 0.1852(2) 0.0356(10) Uani . . 1.000
    C C135 0.3067(3) 0.03349(12) 0.2595(3) 0.0417(10) Uani . . 1.000
    C C136 0.1742(3) 0.04664(11) 0.2788(2) 0.0370(9) Uani . . 1.000
    C C141 -0.1450(3) 0.07536(9) 0.14778(19) 0.0242(7) Uani . . 1.000
    C C142 -0.2656(3) 0.09578(11) 0.1127(2) 0.0298(8) Uani . . 1.000
    C C143 -0.3409(3) 0.07764(13) 0.0372(2) 0.0369(10) Uani . . 1.000
    C C144 -0.2990(3) 0.03742(13) -0.0059(2) 0.0407(10) Uani . . 1.000
    C C145 -0.1806(3) 0.01606(12) 0.0265(2) 0.0405(10) Uani . . 1.000
    C C146 -0.1062(3) 0.03479(10) 0.1019(2) 0.0311(8) Uani . . 1.000
    B B1 -0.0576(3) 0.09523(11) 0.2396(2) 0.0233(8) Uani . . 1.000
    O O3 0.7186(3) 0.33650(10) 0.3225(3) 0.0645(10) Uani . . 1.000
    C C21 0.7980(4) 0.36894(13) 0.3270(3) 0.0433(11) Uani . . 1.000
    C C22 0.9161(4) 0.36791(18) 0.3934(3) 0.0608(14) Uani . . 1.000
    C C23 0.7796(6) 0.40992(17) 0.2656(4) 0.0714(19) Uani . . 1.000
    H H1 0.53090 0.31230 0.27500 0.0280 Uiso . . 1.000
    H H6A 0.19310 0.27790 0.55350 0.0640 Uiso . . 1.000
    H H6B 0.31820 0.30970 0.57210 0.0640 Uiso . . 1.000
    H H6C 0.26980 0.29820 0.47040 0.0640 Uiso . . 1.000
    H H7A 0.68020 0.28310 0.57730 0.0690 Uiso . . 1.000
    H H7B 0.63100 0.29420 0.47560 0.0690 Uiso . . 1.000
    H H7C 0.55280 0.31380 0.55870 0.0690 Uiso . . 1.000
    H H8A 0.71170 0.15190 0.56920 0.0630 Uiso . . 1.000
    H H8B 0.74360 0.18330 0.48490 0.0630 Uiso . . 1.000
    H H8C 0.75790 0.20290 0.58560 0.0630 Uiso . . 1.000
    H H9A 0.36490 0.10570 0.56510 0.0560 Uiso . . 1.000
    H H9B 0.46400 0.10430 0.48390 0.0560 Uiso . . 1.000
    H H9C 0.52030 0.10730 0.58630 0.0560 Uiso . . 1.000
    H H10A 0.13660 0.19980 0.58200 0.0530 Uiso . . 1.000
    H H10B 0.14050 0.18270 0.47960 0.0530 Uiso . . 1.000
    H H10C 0.18300 0.14950 0.56090 0.0530 Uiso . . 1.000
    H H12 0.64580 0.24900 0.29530 0.0390 Uiso . . 1.000
    H H13 0.64610 0.16760 0.29830 0.0460 Uiso . . 1.000
    H H14 0.43980 0.12630 0.29470 0.0500 Uiso . . 1.000
    H H15 0.23290 0.16710 0.29050 0.0490 Uiso . . 1.000
    H H16 0.23130 0.24880 0.28630 0.0400 Uiso . . 1.000
    H H18 0.24200 0.41170 0.35150 0.0580 Uiso . . 1.000
    H H19A 0.46910 0.44700 0.34130 0.0770 Uiso . . 1.000
    H H19B 0.40060 0.47410 0.25860 0.0770 Uiso . . 1.000
    H H19C 0.34650 0.47910 0.35820 0.0770 Uiso . . 1.000
    H H20A 0.21530 0.45410 0.18400 0.0670 Uiso . . 1.000
    H H20B 0.18360 0.40140 0.17660 0.0670 Uiso . . 1.000
    H H20C 0.10130 0.43270 0.24180 0.0670 Uiso . . 1.000
    H H112 -0.06270 0.16490 0.10350 0.0380 Uiso . . 1.000
    H H113 -0.05160 0.24510 0.10810 0.0440 Uiso . . 1.000
    H H114 -0.04920 0.28470 0.24960 0.0480 Uiso . . 1.000
    H H115 -0.05800 0.24210 0.38780 0.0480 Uiso . . 1.000
    H H116 -0.06720 0.16150 0.38430 0.0370 Uiso . . 1.000
    H H122 0.03880 0.08480 0.42580 0.0500 Uiso . . 1.000
    H H123 -0.05280 0.05450 0.55910 0.0660 Uiso . . 1.000
    H H124 -0.27330 0.02550 0.55430 0.0700 Uiso . . 1.000
    H H125 -0.40140 0.02810 0.41420 0.0610 Uiso . . 1.000
    H H126 -0.30830 0.05780 0.28030 0.0440 Uiso . . 1.000
    H H132 0.12600 0.11980 0.11150 0.0350 Uiso . . 1.000
    H H133 0.34330 0.09780 0.07750 0.0410 Uiso . . 1.000
    H H134 0.46040 0.04310 0.17160 0.0430 Uiso . . 1.000
    H H135 0.35220 0.01150 0.29800 0.0500 Uiso . . 1.000
    H H136 0.13270 0.03280 0.33070 0.0440 Uiso . . 1.000
    H H142 -0.29730 0.12310 0.14140 0.0350 Uiso . . 1.000
    H H143 -0.42230 0.09280 0.01560 0.0440 Uiso . . 1.000
    H H144 -0.35010 0.02510 -0.05790 0.0500 Uiso . . 1.000
    H H145 -0.15080 -0.01170 -0.00240 0.0480 Uiso . . 1.000
    H H146 -0.02530 0.01950 0.12270 0.0390 Uiso . . 1.000
    H H22A 0.88880 0.35970 0.45460 0.0700 Uiso . . 1.000
    H H22B 0.98220 0.34600 0.37460 0.0700 Uiso . . 1.000
    H H22C 0.95870 0.39800 0.39740 0.0700 Uiso . . 1.000
    H H23A 0.80170 0.43770 0.29910 0.0870 Uiso . . 1.000
    H H23B 0.83740 0.40770 0.21360 0.0870 Uiso . . 1.000
    H H23C 0.68790 0.41180 0.24210 0.0870 Uiso . . 1.000
loop_
    _atom_site_aniso_label
    _atom_site_aniso_U_11
    _atom_site_aniso_U_22
    _atom_site_aniso_U_33
    _atom_site_aniso_U_12
    _atom_site_aniso_U_13
    _atom_site_aniso_U_23
    Ru1 0.02750(10)
                  0.02260(10)
                            0.01890(10)
                                      -0.00330(10)
                                                 0.00010(10)
                                                           -0.00460(10)
    O1 0.0377(14) 0.0517(16) 0.083(2) -0.0029(12) 0.0079(13) 0.0006(15)
    O2 0.0437(14) 0.0396(14) 0.0727(19) 0.0004(11) 0.0098(13) 0.0059(13)
    N1 0.0370(14) 0.0351(14) 0.0374(15) -0.0007(11) 0.0025(11) 0.0053(11)
    C1 0.0537(19) 0.0306(15) 0.0156(13) 0.0042(13) 0.0023(12) -0.0045(11)
    C2 0.056(2) 0.0370(16) 0.0157(13) -0.0142(14) -0.0029(12) -0.0006(11)
    C3 0.0344(16) 0.0433(17) 0.0198(14) -0.0054(13) -0.0018(11) 0.0024(12)
    C4 0.0354(15) 0.0325(15) 0.0224(13) 0.0009(12) 0.0039(11) 0.0004(11)
    C5 0.0337(15) 0.0339(15) 0.0218(13) 0.0018(12) 0.0035(11) 0.0007(11)
    C6 0.085(3) 0.0369(19) 0.0353(19) 0.0181(18) 0.0075(19) -0.0045(14)
    C7 0.083(3) 0.051(2) 0.038(2) -0.034(2) -0.0071(19) -0.0068(16)
    C8 0.0368(19) 0.079(3) 0.041(2) -0.0022(18) -0.0061(15) 0.0107(19)
    C9 0.056(2) 0.0317(17) 0.052(2) 0.0030(15) 0.0106(17) 0.0082(15)
    C10 0.0352(17) 0.057(2) 0.0425(19) -0.0028(15) 0.0084(14) 0.0041(16)
    C11 0.0414(16) 0.0333(15) 0.0157(12) -0.0005(12) -0.0002(11) -0.0025(11)
    C12 0.0299(14) 0.0438(17) 0.0221(13) -0.0040(12) 0.0061(11) -0.0049(12)
    C13 0.0440(18) 0.0445(18) 0.0255(15) 0.0113(14) 0.0053(13) -0.0113(13)
    C14 0.067(2) 0.0320(16) 0.0302(16) -0.0056(15) 0.0013(15) -0.0147(13)
    C15 0.0436(18) 0.0483(19) 0.0269(15) -0.0179(15) -0.0023(13) -0.0123(14)
    C16 0.0317(15) 0.0503(19) 0.0208(14) 0.0010(13) -0.0037(11) -0.0058(13)
    C17 0.0410(18) 0.0451(19) 0.0405(19) -0.0046(15) 0.0002(14) 0.0013(15)
    C18 0.0427(19) 0.0413(19) 0.062(2) 0.0075(15) 0.0159(17) 0.0035(17)
    C19 0.047(2) 0.056(3) 0.091(4) -0.0011(19) -0.006(2) 0.002(2)
    C20 0.055(2) 0.052(2) 0.065(3) -0.0038(18) 0.003(2) -0.007(2)
    C111 0.0164(11) 0.0264(13) 0.0304(14) 0.0021(9) -0.0002(10) -0.0038(11)
    C112 0.0279(14) 0.0305(14) 0.0339(15) 0.0020(11) 0.0023(11) -0.0019(12)
    C113 0.0305(15) 0.0285(15) 0.0510(19) 0.0019(12) 0.0002(13) 0.0070(13)
    C114 0.0281(15) 0.0242(14) 0.069(2) 0.0029(11) 0.0009(15) -0.0068(15)
    C115 0.0344(16) 0.0344(16) 0.049(2) 0.0020(13) 0.0012(14) -0.0168(15)
    C116 0.0260(14) 0.0324(15) 0.0348(16) 0.0005(11) 0.0010(11) -0.0066(12)
    C121 0.0357(15) 0.0238(13) 0.0268(14) 0.0037(11) 0.0011(11) -0.0030(11)
    C122 0.0460(19) 0.0482(19) 0.0300(16) 0.0094(15) -0.0003(14) -0.0013(14)
    C123 0.071(3) 0.065(3) 0.0272(17) 0.023(2) 0.0030(16) 0.0068(16)
    C124 0.084(3) 0.056(2) 0.036(2) 0.017(2) 0.026(2) 0.0142(17)
    C125 0.054(2) 0.047(2) 0.051(2) -0.0047(17) 0.0241(18) 0.0030(17)
    C126 0.0411(17) 0.0347(16) 0.0320(16) -0.0027(13) 0.0084(13) -0.0018(12)
    C131 0.0223(12) 0.0228(12) 0.0297(14) -0.0014(10) -0.0013(10) -0.0065(10)
    C132 0.0277(14) 0.0293(14) 0.0337(15) 0.0014(11) -0.0016(11) -0.0036(12)
    C133 0.0281(14) 0.0338(15) 0.0400(17) -0.0026(12) 0.0060(12) -0.0073(13)
    C134 0.0228(14) 0.0301(15) 0.054(2) 0.0005(11) 0.0023(13) -0.0111(14)
    C135 0.0330(16) 0.0368(17) 0.055(2) 0.0111(13) -0.0009(14) 0.0040(15)
    C136 0.0309(15) 0.0355(16) 0.0446(18) 0.0046(12) 0.0029(13) 0.0061(14)
    C141 0.0213(12) 0.0273(13) 0.0241(13) -0.0026(10) 0.0040(10) -0.0025(10)
    C142 0.0251(13) 0.0357(15) 0.0285(14) 0.0013(11) 0.0017(11) -0.0036(12)
    C143 0.0251(14) 0.0517(19) 0.0336(16) -0.0005(13) -0.0018(12) -0.0033(14)
    C144 0.0366(17) 0.055(2) 0.0302(16) -0.0106(15) -0.0033(13) -0.0133(15)
    C145 0.0388(17) 0.0419(18) 0.0411(18) -0.0041(14) 0.0055(14) -0.0192(15)
    C146 0.0250(13) 0.0317(15) 0.0368(16) -0.0017(11) 0.0031(11) -0.0086(12)
    B1 0.0215(14) 0.0245(14) 0.0237(14) 0.0003(11) 0.0001(11) -0.0023(11)
    O3 0.0510(17) 0.0503(16) 0.093(2) -0.0068(13) 0.0117(16) -0.0071(16)
    C21 0.0417(18) 0.0432(19) 0.046(2) 0.0065(15) 0.0156(15) -0.0058(15)
    C22 0.054(2) 0.079(3) 0.050(2) 0.008(2) 0.0092(18) -0.011(2)
    C23 0.094(4) 0.059(3) 0.061(3) -0.003(3) 0.002(3) 0.010(2)
_geom_special_details
;
Bond distances, angles <i>etc</i>. have been calculated using the rounded
fractional coordinates. All su's are estimated from the variances of the
(full) variance-covariance matrix. The cell e.s.d.'s are taken into account in
the estimation of distances, angles and torsion angles
;
loop_
    _geom_bond_atom_site_label_1
    _geom_bond_atom_site_label_2
    _geom_bond_site_symmetry_1
    _geom_bond_site_symmetry_2
    _geom_bond_distance
    _geom_bond_publ_flag
    Ru1 C1 . . 2.181(3) no
    Ru1 C2 . . 2.178(3) no
    Ru1 C3 . . 2.175(3) no
    Ru1 C4 . . 2.175(3) no
    Ru1 C5 . . 2.184(3) no
    Ru1 C11 . . 2.272(3) no
    Ru1 C12 . . 2.213(3) no
    Ru1 C13 . . 2.204(3) no
    Ru1 C14 . . 2.208(3) no
    Ru1 C15 . . 2.199(3) no
    Ru1 C16 . . 2.222(3) no
    O1 C17 . . 1.207(5) no
    O2 C17 . . 1.339(5) no
    O2 C18 . . 1.464(5) no
    O3 C21 . . 1.219(5) no
    N1 C11 . . 1.394(4) no
    N1 C17 . . 1.387(5) no
    N1 H1 . . 0.8800 no
    C1 C5 . . 1.435(4) no
    C1 C6 . . 1.495(5) no
    C1 C2 . . 1.428(5) no
    C2 C7 . . 1.505(6) no
    C2 C3 . . 1.432(5) no
    C3 C4 . . 1.429(4) no
    C3 C8 . . 1.499(5) no
    C4 C5 . . 1.437(4) no
    C4 C9 . . 1.492(5) no
    C5 C10 . . 1.496(5) no
    C11 C16 . . 1.419(4) no
    C11 C12 . . 1.414(4) no
    C12 C13 . . 1.407(5) no
    C13 C14 . . 1.404(5) no
    C14 C15 . . 1.403(5) no
    C15 C16 . . 1.416(5) no
    C18 C20 . . 1.484(6) no
    C18 C19 . . 1.506(6) no
    C6 H6A . . 0.9500 no
    C6 H6B . . 0.9500 no
    C6 H6C . . 0.9500 no
    C7 H7A . . 0.9500 no
    C7 H7B . . 0.9500 no
    C7 H7C . . 0.9500 no
    C8 H8B . . 0.9600 no
    C8 H8C . . 0.9500 no
    C8 H8A . . 0.9500 no
    C9 H9B . . 0.9500 no
    C9 H9C . . 0.9400 no
    C9 H9A . . 0.9600 no
    C10 H10B . . 0.9600 no
    C10 H10C . . 0.9500 no
    C10 H10A . . 0.9500 no
    C12 H12 . . 0.9500 no
    C13 H13 . . 0.9500 no
    C14 H14 . . 0.9500 no
    C15 H15 . . 0.9500 no
    C16 H16 . . 0.9500 no
    C18 H18 . . 0.9500 no
    C19 H19A . . 0.9500 no
    C19 H19C . . 0.9600 no
    C19 H19B . . 0.9600 no
    C20 H20A . . 0.9600 no
    C20 H20B . . 0.9600 no
    C20 H20C . . 0.9500 no
    C111 C112 . . 1.404(4) no
    C111 C116 . . 1.405(4) no
    C111 B1 . . 1.652(4) no
    C112 C113 . . 1.399(4) no
    C113 C114 . . 1.379(6) no
    C114 C115 . . 1.373(6) no
    C115 C116 . . 1.400(5) no
    C121 C126 . . 1.393(4) no
    C121 B1 . . 1.650(4) no
    C121 C122 . . 1.404(4) no
    C122 C123 . . 1.390(5) no
    C123 C124 . . 1.364(7) no
    C124 C125 . . 1.377(6) no
    C125 C126 . . 1.398(5) no
    C131 C136 . . 1.396(4) no
    C131 B1 . . 1.655(4) no
    C131 C132 . . 1.398(4) no
    C132 C133 . . 1.385(4) no
    C133 C134 . . 1.383(4) no
    C134 C135 . . 1.370(5) no
    C135 C136 . . 1.400(4) no
    C141 C142 . . 1.402(4) no
    C141 C146 . . 1.402(4) no
    C141 B1 . . 1.647(4) no
    C142 C143 . . 1.390(4) no
    C143 C144 . . 1.384(5) no
    C144 C145 . . 1.384(4) no
    C145 C146 . . 1.391(4) no
    C112 H112 . . 0.9500 no
    C113 H113 . . 0.9400 no
    C114 H114 . . 0.9500 no
    C115 H115 . . 0.9500 no
    C116 H116 . . 0.9500 no
    C21 C22 . . 1.475(6) no
    C21 C23 . . 1.479(7) no
    C122 H122 . . 0.9500 no
    C123 H123 . . 0.9500 no
    C124 H124 . . 0.9500 no
    C125 H125 . . 0.9500 no
    C126 H126 . . 0.9500 no
    C132 H132 . . 0.9500 no
    C133 H133 . . 0.9600 no
    C134 H134 . . 0.9500 no
    C135 H135 . . 0.9400 no
    C136 H136 . . 0.9500 no
    C142 H142 . . 0.9500 no
    C143 H143 . . 0.9500 no
    C144 H144 . . 0.9500 no
    C145 H145 . . 0.9500 no
    C146 H146 . . 0.9500 no
    C22 H22A . . 0.9600 no
    C22 H22B . . 0.9500 no
    C22 H22C . . 0.9600 no
    C23 H23A . . 0.9500 no
    C23 H23B . . 0.9600 no
    C23 H23C . . 0.9500 no
loop_
    _geom_contact_atom_site_label_1
    _geom_contact_atom_site_label_2
    _geom_contact_distance
    _geom_contact_site_symmetry_1
    _geom_contact_site_symmetry_2
    _geom_contact_publ_flag
    O1 C16 2.858(4) . . no
    O1 C20 3.166(5) . . no
    O3 C12 3.386(4) . . no
    O3 N1 2.890(4) . . no
    O1 H16 2.2400 . . no
    O1 H18 2.5700 . . no
    O1 H22B 2.6600 . 1_455 no
    O1 H20B 2.8400 . . no
    O1 H6C 2.5600 . . no
    O3 H1 2.0700 . . no
    O3 H7B 2.6800 . . no
    O3 H12 2.6400 . . no
    N1 O3 2.890(4) . . no
    C1 C16 3.566(4) . . no
    C1 C4 2.323(4) . . no
    C1 C7 2.610(6) . . no
    C1 C3 2.317(4) . . no
    C1 C10 2.610(5) . . no
    C2 C5 2.314(5) . . no
    C2 C6 2.608(6) . . no
    C2 C4 2.316(4) . . no
    C2 C12 3.557(4) . . no
    C2 C8 2.617(6) . . no
    C3 C13 3.517(4) . . no
    C3 C9 2.599(5) . . no
    C3 C1 2.317(4) . . no
    C3 C5 2.316(4) . . no
    C3 C7 2.617(5) . . no
    C4 C14 3.516(4) . . no
    C4 C10 2.614(5) . . no
    C4 C8 2.602(5) . . no
    C4 C1 2.323(4) . . no
    C4 C2 2.316(4) . . no
    C5 C9 2.615(5) . . no
    C5 C6 2.609(5) . . no
    C5 C15 3.532(4) . . no
    C5 C2 2.314(5) . . no
    C5 C3 2.316(4) . . no
    C11 C14 2.842(5) . . no
    C11 C15 2.455(5) . . no
    C11 C13 2.456(5) . . no
    C12 O3 3.386(4) . . no
    C12 C14 2.436(5) . . no
    C12 C2 3.557(4) . . no
    C12 C16 2.434(4) . . no
    C12 N1 2.419(4) . . no
    C12 C15 2.802(5) . . no
    C13 C3 3.517(4) . . no
    C13 C11 2.456(5) . . no
    C13 C16 2.817(4) . . no
    C13 C15 2.424(5) . . no
    C14 C12 2.436(5) . . no
    C14 C16 2.449(5) . . no
    C14 C133 3.430(4) . . no
    C14 C11 2.842(5) . . no
    C14 C134 3.505(5) . . no
    C14 C4 3.516(4) . . no
    C15 C12 2.802(5) . . no
    C15 C11 2.455(5) . . no
    C15 C132 3.464(5) . . no
    C15 C13 2.424(5) . . no
    C15 C5 3.532(4) . . no
    C16 N1 2.468(4) . . no
    C16 C1 3.566(4) . . no
    C16 O1 2.858(4) . . no
    C16 C12 2.434(4) . . no
    C16 C14 2.449(5) . . no
    C16 C13 2.817(4) . . no
    C19 C145 3.518(6) . 2_555 no
    C20 O1 3.166(5) . . no
    C6 H7C 2.8200 . . no
    C6 H10A 2.9600 . . no
    C7 H8C 2.9600 . . no
    C7 H6B 2.9400 . . no
    C8 H7A 2.9400 . . no
    C8 H9C 2.9200 . . no
    C9 H10C 2.8200 . . no
    C9 H8A 2.7800 . . no
    C10 H20B 3.0700 . 4_555 no
    C10 H9A 2.8200 . . no
    C10 H6A 2.8100 . . no
    C11 H16 2.0700 . . no
    C11 H12 2.0600 . . no
    C12 H13 2.0500 . . no
    C112 C132 3.297(4) . . no
    C112 C142 3.218(4) . . no
    C13 H12 2.0500 . . no
    C13 H14 2.0500 . . no
    C14 H15 2.0500 . . no
    C14 H13 2.0500 . . no
    C15 H14 2.0500 . . no
    C15 H16 2.0600 . . no
    C116 C122 3.317(5) . . no
    C16 H15 2.0600 . . no
    C17 H6C 2.9200 . . no
    C17 H16 2.7200 . . no
    C17 H20B 2.8600 . . no
    C19 H134 2.9000 . 2_655 no
    C20 H9A 3.0100 . 4_554 no
    C21 H114 3.0900 . 1_655 no
    C122 C136 3.172(5) . . no
    C122 C116 3.317(5) . . no
    C126 C142 3.395(4) . . no
    C132 C15 3.464(5) . . no
    C132 C112 3.297(4) . . no
    C132 C146 3.328(4) . . no
    C133 C14 3.430(4) . . no
    C134 C14 3.505(5) . . no
    C136 C122 3.172(5) . . no
    C142 C126 3.395(4) . . no
    C142 C112 3.218(4) . . no
    C145 C19 3.518(6) . 2_545 no
    C146 C132 3.328(4) . . no
    C111 H142 2.8200 . . no
    C111 H132 2.8700 . . no
    C111 H13 3.0400 . 1_455 no
    C111 H15 3.0000 . . no
    C112 H7A 2.9900 . 4_454 no
    C112 H142 2.8600 . . no
    C112 H132 2.6500 . . no
    C113 H10A 3.0700 . 4_554 no
    C113 H7A 2.8700 . 4_454 no
    C113 H8C 2.9000 . 4_454 no
    C113 H6A 2.9800 . 4_554 no
    C114 H12 3.0700 . 1_455 no
    C114 H16 2.8400 . . no
    C115 H12 3.0100 . 1_455 no
    C115 H16 3.0200 . . no
    C116 H10B 2.9100 . . no
    C116 H15 3.0000 . . no
    C116 H13 2.9000 . 1_455 no
    C116 H8B 3.0200 . 1_455 no
    C121 H136 2.7800 . . no
    C121 H116 2.6700 . . no
    C122 H136 2.5500 . . no
    C122 H116 2.6200 . . no
    C125 H20A 3.0100 . 2_545 no
    C125 H9B 3.1000 . 1_455 no
    C126 H19B 3.0800 . 2_545 no
    C126 H20A 3.0100 . 2_545 no
    C131 H122 2.9600 . . no
    C131 H146 2.5700 . . no
    C131 H15 2.9600 . . no
    C132 H146 2.9800 . . no
    C132 H15 2.8800 . . no
    C132 H112 3.0600 . . no
    C133 H14 2.9400 . . no
    C134 H144 2.8800 . 3_555 no
    C134 H14 2.7200 . . no
    C135 H23A 3.0600 . 2_645 no
    C135 H14 3.0100 . . no
    C136 H122 2.7700 . . no
    C136 H146 3.0200 . . no
    C141 H126 2.5900 . . no
    C141 H132 3.0300 . . no
    C141 H112 2.7800 . . no
    C142 H112 2.8300 . . no
    C142 H22A 3.0600 . 4_454 no
    C142 H126 2.6900 . . no
    C143 H134 2.9800 . 1_455 no
    C144 H23A 3.0900 . 4_454 no
    C144 H19C 2.7600 . 2_545 no
    C145 H19C 2.6000 . 2_545 no
    C146 H19C 2.9400 . 2_545 no
    C146 H145 3.0300 . 3_555 no
    H1 H12 2.1600 . . no
    H1 O3 2.0700 . . no
    H6A C10 2.8100 . . no
    H6A C113 2.9800 . 4_555 no
    H6A H10A 2.3600 . . no
    H6B H7C 2.3300 . . no
    H6B C7 2.9400 . . no
    H6C C17 2.9200 . . no
    H6C O1 2.5600 . . no
    H7A C8 2.9400 . . no
    H7A C113 2.8700 . 4_655 no
    H7A H8C 2.4300 . . no
    H7A C112 2.9900 . 4_655 no
    H7B O3 2.6800 . . no
    H7C H6B 2.3300 . . no
    H7C C6 2.8200 . . no
    H7C H142 2.6000 . 4_655 no
    H8A H9C 2.3100 . . no
    H8A C9 2.7800 . . no
    H8B H116 2.4900 . 1_655 no
    H8B C116 3.0200 . 1_655 no
    H8C C7 2.9600 . . no
    H8C H7A 2.4300 . . no
    H8C C113 2.9000 . 4_655 no
    H8C H113 2.4100 . 4_655 no
    H9A H20B 2.4600 . 4_555 no
    H9A C20 3.0100 . 4_555 no
    H9A C10 2.8200 . . no
    H9A H10C 2.1900 . . no
    H9B C125 3.1000 . 1_655 no
    H9C H8A 2.3100 . . no
    H9C C8 2.9200 . . no
    H10A H6A 2.3600 . . no
    H10A H113 2.4800 . 4_555 no
    H10A C6 2.9600 . . no
    H10A C113 3.0700 . 4_555 no
    H10B H116 2.4900 . . no
    H10B C116 2.9100 . . no
    H10C C9 2.8200 . . no
    H10C H20B 2.2100 . 4_555 no
    H10C H9A 2.1900 . . no
    H12 C114 3.0700 . 1_655 no
    H12 C115 3.0100 . 1_655 no
    H12 O3 2.6400 . . no
    H12 H1 2.1600 . . no
    H13 C116 2.9000 . 1_655 no
    H13 C111 3.0400 . 1_655 no
    H14 C135 3.0100 . . no
    H14 C134 2.7200 . . no
    H14 C133 2.9400 . . no
    H15 C116 3.0000 . . no
    H15 C131 2.9600 . . no
    H15 C132 2.8800 . . no
    H15 C111 3.0000 . . no
    H16 O1 2.2400 . . no
    H16 C17 2.7200 . . no
    H16 C114 2.8400 . . no
    H16 C115 3.0200 . . no
    H18 O1 2.5700 . . no
    H19A H144 2.3900 . 4_655 no
    H19B H134 2.5900 . 2_655 no
    H19B C126 3.0800 . 2_555 no
    H19B H20A 2.1600 . . no
    H19C C145 2.6000 . 2_555 no
    H19C C144 2.7600 . 2_555 no
    H19C C146 2.9400 . 2_555 no
    H20A C126 3.0100 . 2_555 no
    H20A H19B 2.1600 . . no
    H20A C125 3.0100 . 2_555 no
    H20B C17 2.8600 . . no
    H20B H10C 2.2100 . 4_554 no
    H20B C10 3.0700 . 4_554 no
    H20B O1 2.8400 . . no
    H20B H9A 2.4600 . 4_554 no
    H22A C142 3.0600 . 4_655 no
    H22A H112 2.2800 . 4_655 no
    H22B H114 2.5300 . 1_655 no
    H22B O1 2.6600 . 1_655 no
    H22C H23A 2.3500 . . no
    H23A H22C 2.3500 . . no
    H23A C144 3.0900 . 4_655 no
    H23A C135 3.0600 . 2_655 no
    H112 C141 2.7800 . . no
    H112 C132 3.0600 . . no
    H112 H22A 2.2800 . 4_454 no
    H112 C142 2.8300 . . no
    H112 H132 2.2700 . . no
    H113 H8C 2.4100 . 4_454 no
    H113 H10A 2.4800 . 4_554 no
    H114 H22B 2.5300 . 1_455 no
    H114 C21 3.0900 . 1_455 no
    H116 H122 2.5100 . . no
    H116 C121 2.6700 . . no
    H116 C122 2.6200 . . no
    H116 H8B 2.4900 . 1_455 no
    H116 H10B 2.4900 . . no
    H122 C136 2.7700 . . no
    H122 H116 2.5100 . . no
    H122 C131 2.9600 . . no
    H122 H136 2.2500 . . no
    H124 H135 2.5200 . 3_556 no
    H126 C142 2.6900 . . no
    H126 C141 2.5900 . . no
    H132 C112 2.6500 . . no
    H132 C141 3.0300 . . no
    H132 C111 2.8700 . . no
    H132 H112 2.2700 . . no
    H133 H143 2.5200 . 1_655 no
    H134 C19 2.9000 . 2_645 no
    H134 H19B 2.5900 . 2_645 no
    H134 C143 2.9800 . 1_655 no
    H135 H124 2.5200 . 3_556 no
    H136 H122 2.2500 . . no
    H136 C121 2.7800 . . no
    H136 C122 2.5500 . . no
    H142 H7C 2.6000 . 4_454 no
    H142 C111 2.8200 . . no
    H142 C112 2.8600 . . no
    H143 H133 2.5200 . 1_455 no
    H144 C134 2.8800 . 3_555 no
    H144 H19A 2.3900 . 4_454 no
    H145 C146 3.0300 . 3_555 no
    H145 H146 2.5100 . 3_555 no
    H146 H145 2.5100 . 3_555 no
    H146 C131 2.5700 . . no
    H146 C132 2.9800 . . no
    H146 C136 3.0200 . . no
loop_
    _geom_angle_atom_site_label_1
    _geom_angle_atom_site_label_2
    _geom_angle_atom_site_label_3
    _geom_angle_site_symmetry_1
    _geom_angle_site_symmetry_2
    _geom_angle_site_symmetry_3
    _geom_angle
    _geom_angle_publ_flag
    C1 Ru1 C2 . . . 38.26(13) no
    C1 Ru1 C3 . . . 64.28(11) no
    C1 Ru1 C4 . . . 64.44(11) no
    C1 Ru1 C5 . . . 38.38(12) no
    C1 Ru1 C11 . . . 110.84(11) no
    C1 Ru1 C12 . . . 132.51(11) no
    C1 Ru1 C13 . . . 164.71(11) no
    C1 Ru1 C14 . . . 158.06(13) no
    C1 Ru1 C15 . . . 127.04(12) no
    C1 Ru1 C16 . . . 108.14(11) no
    C2 Ru1 C3 . . . 38.41(13) no
    C2 Ru1 C4 . . . 64.28(11) no
    C2 Ru1 C5 . . . 64.09(12) no
    C2 Ru1 C11 . . . 110.46(11) no
    C2 Ru1 C12 . . . 108.23(12) no
    C2 Ru1 C13 . . . 127.15(13) no
    C2 Ru1 C14 . . . 158.37(14) no
    C2 Ru1 C15 . . . 164.43(14) no
    C2 Ru1 C16 . . . 131.88(12) no
    C3 Ru1 C4 . . . 38.35(11) no
    C3 Ru1 C5 . . . 64.20(11) no
    C3 Ru1 C11 . . . 138.06(11) no
    C3 Ru1 C12 . . . 113.36(11) no
    C3 Ru1 C13 . . . 106.87(11) no
    C3 Ru1 C14 . . . 122.26(13) no
    C3 Ru1 C15 . . . 151.99(13) no
    C3 Ru1 C16 . . . 170.28(13) no
    C4 Ru1 C5 . . . 38.50(11) no
    C4 Ru1 C11 . . . 174.61(11) no
    C4 Ru1 C12 . . . 144.42(11) no
    C4 Ru1 C13 . . . 117.24(11) no
    C4 Ru1 C14 . . . 106.63(11) no
    C4 Ru1 C15 . . . 118.11(12) no
    C4 Ru1 C16 . . . 145.74(11) no
    C5 Ru1 C11 . . . 139.13(11) no
    C5 Ru1 C12 . . . 170.88(12) no
    C5 Ru1 C13 . . . 151.28(12) no
    C5 Ru1 C14 . . . 122.14(12) no
    C5 Ru1 C15 . . . 107.41(12) no
    C5 Ru1 C16 . . . 114.21(11) no
    C11 Ru1 C12 . . . 36.74(11) no
    C11 Ru1 C13 . . . 66.54(11) no
    C11 Ru1 C14 . . . 78.72(11) no
    C11 Ru1 C15 . . . 66.58(12) no
    C11 Ru1 C16 . . . 36.79(11) no
    C12 Ru1 C13 . . . 37.14(12) no
    C12 Ru1 C14 . . . 66.86(12) no
    C12 Ru1 C15 . . . 78.83(12) no
    C12 Ru1 C16 . . . 66.56(11) no
    C13 Ru1 C14 . . . 37.10(13) no
    C13 Ru1 C15 . . . 66.82(12) no
    C13 Ru1 C16 . . . 79.05(11) no
    C14 Ru1 C15 . . . 37.11(14) no
    C14 Ru1 C16 . . . 67.11(12) no
    C15 Ru1 C16 . . . 37.34(13) no
    C17 O2 C18 . . . 117.4(3) no
    C11 N1 C17 . . . 126.2(3) no
    C11 N1 H1 . . . 104.00 no
    C17 N1 H1 . . . 130.00 no
    Ru1 C1 C2 . . . 70.74(17) no
    C2 C1 C5 . . . 107.9(3) no
    Ru1 C1 C5 . . . 70.90(17) no
    Ru1 C1 C6 . . . 125.5(2) no
    C5 C1 C6 . . . 125.9(3) no
    C2 C1 C6 . . . 126.3(3) no
    Ru1 C2 C3 . . . 70.69(17) no
    Ru1 C2 C1 . . . 71.01(18) no
    C1 C2 C7 . . . 125.7(3) no
    Ru1 C2 C7 . . . 124.9(2) no
    C1 C2 C3 . . . 108.2(3) no
    C3 C2 C7 . . . 126.0(3) no
    Ru1 C3 C8 . . . 125.9(2) no
    C2 C3 C4 . . . 108.1(3) no
    Ru1 C3 C4 . . . 70.85(16) no
    C4 C3 C8 . . . 125.4(3) no
    C2 C3 C8 . . . 126.4(3) no
    Ru1 C3 C2 . . . 70.90(17) no
    Ru1 C4 C3 . . . 70.81(17) no
    C3 C4 C5 . . . 107.8(3) no
    C3 C4 C9 . . . 125.7(3) no
    C5 C4 C9 . . . 126.4(3) no
    Ru1 C4 C9 . . . 125.8(2) no
    Ru1 C4 C5 . . . 71.05(16) no
    Ru1 C5 C4 . . . 70.45(16) no
    Ru1 C5 C1 . . . 70.72(16) no
    C1 C5 C10 . . . 125.9(3) no
    C4 C5 C10 . . . 126.0(3) no
    C1 C5 C4 . . . 108.0(3) no
    Ru1 C5 C10 . . . 127.3(2) no
    Ru1 C11 C12 . . . 69.37(17) no
    Ru1 C11 N1 . . . 131.0(2) no
    N1 C11 C16 . . . 122.7(3) no
    Ru1 C11 C16 . . . 69.71(17) no
    N1 C11 C12 . . . 118.9(3) no
    C12 C11 C16 . . . 118.4(3) no
    Ru1 C12 C13 . . . 71.06(17) no
    C11 C12 C13 . . . 121.0(3) no
    Ru1 C12 C11 . . . 73.90(17) no
    C12 C13 C14 . . . 120.2(3) no
    Ru1 C13 C12 . . . 71.79(17) no
    Ru1 C13 C14 . . . 71.64(18) no
    C13 C14 C15 . . . 119.5(3) no
    Ru1 C14 C15 . . . 71.09(19) no
    Ru1 C14 C13 . . . 71.26(18) no
    Ru1 C15 C16 . . . 72.22(18) no
    Ru1 C15 C14 . . . 71.81(19) no
    C14 C15 C16 . . . 120.7(3) no
    Ru1 C16 C15 . . . 70.44(18) no
    Ru1 C16 C11 . . . 73.51(17) no
    C11 C16 C15 . . . 120.0(3) no
    O1 C17 N1 . . . 127.2(3) no
    O2 C17 N1 . . . 107.5(3) no
    O1 C17 O2 . . . 125.4(4) no
    C19 C18 C20 . . . 112.6(4) no
    O2 C18 C19 . . . 102.1(3) no
    O2 C18 C20 . . . 115.1(3) no
    C1 C6 H6A . . . 110.00 no
    C1 C6 H6B . . . 109.00 no
    C1 C6 H6C . . . 109.00 no
    H6A C6 H6B . . . 110.00 no
    H6A C6 H6C . . . 110.00 no
    H6B C6 H6C . . . 109.00 no
    C2 C7 H7A . . . 109.00 no
    C2 C7 H7B . . . 109.00 no
    C2 C7 H7C . . . 110.00 no
    H7A C7 H7B . . . 109.00 no
    H7A C7 H7C . . . 110.00 no
    H7B C7 H7C . . . 110.00 no
    C3 C8 H8A . . . 110.00 no
    C3 C8 H8B . . . 109.00 no
    C3 C8 H8C . . . 110.00 no
    H8A C8 H8B . . . 109.00 no
    H8A C8 H8C . . . 110.00 no
    H8B C8 H8C . . . 109.00 no
    C4 C9 H9A . . . 109.00 no
    C4 C9 H9B . . . 109.00 no
    C4 C9 H9C . . . 110.00 no
    H9A C9 H9B . . . 109.00 no
    H9A C9 H9C . . . 110.00 no
    H9B C9 H9C . . . 110.00 no
    C5 C10 H10A . . . 109.00 no
    C5 C10 H10B . . . 109.00 no
    C5 C10 H10C . . . 110.00 no
    H10A C10 H10B . . . 109.00 no
    H10A C10 H10C . . . 110.00 no
    H10B C10 H10C . . . 109.00 no
    Ru1 C12 H12 . . . 128.00 no
    C11 C12 H12 . . . 119.00 no
    C13 C12 H12 . . . 120.00 no
    Ru1 C13 H13 . . . 129.00 no
    C12 C13 H13 . . . 120.00 no
    C14 C13 H13 . . . 120.00 no
    Ru1 C14 H14 . . . 130.00 no
    C13 C14 H14 . . . 120.00 no
    C15 C14 H14 . . . 120.00 no
    Ru1 C15 H15 . . . 129.00 no
    C14 C15 H15 . . . 120.00 no
    C16 C15 H15 . . . 119.00 no
    Ru1 C16 H16 . . . 128.00 no
    C11 C16 H16 . . . 120.00 no
    C15 C16 H16 . . . 120.00 no
    O2 C18 H18 . . . 109.00 no
    C19 C18 H18 . . . 108.00 no
    C20 C18 H18 . . . 109.00 no
    C18 C19 H19A . . . 111.00 no
    C18 C19 H19B . . . 110.00 no
    C18 C19 H19C . . . 110.00 no
    H19A C19 H19B . . . 108.00 no
    H19A C19 H19C . . . 108.00 no
    H19B C19 H19C . . . 108.00 no
    C18 C20 H20A . . . 111.00 no
    C18 C20 H20B . . . 110.00 no
    C18 C20 H20C . . . 111.00 no
    H20A C20 H20B . . . 108.00 no
    H20A C20 H20C . . . 108.00 no
    H20B C20 H20C . . . 109.00 no
    C112 C111 C116 . . . 114.6(2) no
    C112 C111 B1 . . . 122.0(2) no
    C116 C111 B1 . . . 123.4(2) no
    C111 C112 C113 . . . 123.1(3) no
    C112 C113 C114 . . . 120.1(3) no
    C113 C114 C115 . . . 118.9(3) no
    C114 C115 C116 . . . 120.8(4) no
    C111 C116 C115 . . . 122.5(3) no
    C122 C121 C126 . . . 114.5(3) no
    C122 C121 B1 . . . 123.2(3) no
    C126 C121 B1 . . . 122.3(2) no
    C121 C122 C123 . . . 123.0(4) no
    C122 C123 C124 . . . 120.4(3) no
    C123 C124 C125 . . . 118.9(4) no
    C124 C125 C126 . . . 120.2(4) no
    C121 C126 C125 . . . 122.9(3) no
    C132 C131 C136 . . . 114.7(3) no
    C132 C131 B1 . . . 119.1(2) no
    C136 C131 B1 . . . 126.0(2) no
    C131 C132 C133 . . . 123.2(3) no
    C132 C133 C134 . . . 120.5(3) no
    C133 C134 C135 . . . 118.4(3) no
    C134 C135 C136 . . . 120.6(3) no
    C131 C136 C135 . . . 122.6(3) no
    C142 C141 C146 . . . 115.2(3) no
    C142 C141 B1 . . . 123.4(2) no
    C146 C141 B1 . . . 121.4(2) no
    C141 C142 C143 . . . 122.8(3) no
    C142 C143 C144 . . . 120.2(3) no
    C143 C144 C145 . . . 119.1(3) no
    C144 C145 C146 . . . 120.0(3) no
    C141 C146 C145 . . . 122.8(3) no
    C113 C112 H112 . . . 118.00 no
    C111 C112 H112 . . . 119.00 no
    C112 C113 H113 . . . 120.00 no
    C114 C113 H113 . . . 120.00 no
    C115 C114 H114 . . . 121.00 no
    C113 C114 H114 . . . 120.00 no
    C114 C115 H115 . . . 120.00 no
    C116 C115 H115 . . . 120.00 no
    C111 C116 H116 . . . 119.00 no
    C115 C116 H116 . . . 119.00 no
    C22 C21 C23 . . . 118.4(4) no
    O3 C21 C23 . . . 121.1(4) no
    O3 C21 C22 . . . 120.5(4) no
    C121 C122 H122 . . . 119.00 no
    C123 C122 H122 . . . 118.00 no
    C122 C123 H123 . . . 120.00 no
    C124 C123 H123 . . . 120.00 no
    C123 C124 H124 . . . 121.00 no
    C125 C124 H124 . . . 120.00 no
    C126 C125 H125 . . . 120.00 no
    C124 C125 H125 . . . 120.00 no
    C125 C126 H126 . . . 119.00 no
    C121 C126 H126 . . . 118.00 no
    C131 C132 H132 . . . 119.00 no
    C133 C132 H132 . . . 118.00 no
    C134 C133 H133 . . . 120.00 no
    C132 C133 H133 . . . 120.00 no
    C135 C134 H134 . . . 121.00 no
    C133 C134 H134 . . . 121.00 no
    C136 C135 H135 . . . 120.00 no
    C134 C135 H135 . . . 120.00 no
    C131 C136 H136 . . . 119.00 no
    C135 C136 H136 . . . 118.00 no
    C141 C142 H142 . . . 119.00 no
    C143 C142 H142 . . . 118.00 no
    C142 C143 H143 . . . 120.00 no
    C144 C143 H143 . . . 120.00 no
    C145 C144 H144 . . . 121.00 no
    C143 C144 H144 . . . 120.00 no
    C144 C145 H145 . . . 120.00 no
    C146 C145 H145 . . . 120.00 no
    C141 C146 H146 . . . 119.00 no
    C145 C146 H146 . . . 118.00 no
    C21 C22 H22C . . . 111.00 no
    C21 C22 H22A . . . 111.00 no
    C21 C22 H22B . . . 111.00 no
    H22A C22 H22C . . . 108.00 no
    H22B C22 H22C . . . 108.00 no
    H22A C22 H22B . . . 108.00 no
    C21 C23 H23A . . . 110.00 no
    C21 C23 H23C . . . 110.00 no
    H23A C23 H23B . . . 108.00 no
    C21 C23 H23B . . . 110.00 no
    H23B C23 H23C . . . 108.00 no
    H23A C23 H23C . . . 109.00 no
    C111 B1 C131 . . . 107.8(2) no
    C111 B1 C141 . . . 111.0(2) no
    C121 B1 C141 . . . 109.1(2) no
    C131 B1 C141 . . . 106.2(2) no
    C121 B1 C131 . . . 113.5(2) no
    C111 B1 C121 . . . 109.2(2) no
loop_
    _geom_torsion_atom_site_label_1
    _geom_torsion_atom_site_label_2
    _geom_torsion_atom_site_label_3
    _geom_torsion_atom_site_label_4
    _geom_torsion_site_symmetry_1
    _geom_torsion_site_symmetry_2
    _geom_torsion_site_symmetry_3
    _geom_torsion_site_symmetry_4
    _geom_torsion
    _geom_torsion_publ_flag
    C2 Ru1 C1 C5 . . . . -117.7(2) no
    C2 Ru1 C1 C6 . . . . 121.4(4) no
    C3 Ru1 C1 C2 . . . . 37.46(18) no
    C3 Ru1 C1 C5 . . . . -80.22(19) no
    C3 Ru1 C1 C6 . . . . 158.8(3) no
    C4 Ru1 C1 C2 . . . . 80.19(19) no
    C4 Ru1 C1 C5 . . . . -37.50(17) no
    C4 Ru1 C1 C6 . . . . -158.5(3) no
    C5 Ru1 C1 C2 . . . . 117.7(2) no
    C5 Ru1 C1 C6 . . . . -121.0(4) no
    C11 Ru1 C1 C2 . . . . -96.97(18) no
    C11 Ru1 C1 C5 . . . . 145.35(17) no
    C11 Ru1 C1 C6 . . . . 24.4(3) no
    C12 Ru1 C1 C2 . . . . -61.5(2) no
    C12 Ru1 C1 C5 . . . . -179.17(16) no
    C12 Ru1 C1 C6 . . . . 59.9(3) no
    C14 Ru1 C1 C2 . . . . 150.4(3) no
    C14 Ru1 C1 C5 . . . . 32.7(4) no
    C14 Ru1 C1 C6 . . . . -88.2(4) no
    C15 Ru1 C1 C2 . . . . -172.76(18) no
    C15 Ru1 C1 C5 . . . . 69.6(2) no
    C15 Ru1 C1 C6 . . . . -51.4(3) no
    C16 Ru1 C1 C2 . . . . -135.98(18) no
    C16 Ru1 C1 C5 . . . . 106.34(18) no
    C16 Ru1 C1 C6 . . . . -14.6(3) no
    C1 Ru1 C2 C3 . . . . 118.1(3) no
    C1 Ru1 C2 C7 . . . . -120.9(4) no
    C3 Ru1 C2 C1 . . . . -118.1(3) no
    C3 Ru1 C2 C7 . . . . 121.0(4) no
    C4 Ru1 C2 C1 . . . . -80.65(19) no
    C4 Ru1 C2 C3 . . . . 37.48(17) no
    C4 Ru1 C2 C7 . . . . 158.5(4) no
    C5 Ru1 C2 C1 . . . . -37.68(18) no
    C5 Ru1 C2 C3 . . . . 80.44(19) no
    C5 Ru1 C2 C7 . . . . -158.5(4) no
    C11 Ru1 C2 C1 . . . . 98.05(19) no
    C11 Ru1 C2 C3 . . . . -143.82(18) no
    C11 Ru1 C2 C7 . . . . -22.8(4) no
    C12 Ru1 C2 C1 . . . . 137.00(18) no
    C12 Ru1 C2 C3 . . . . -104.87(19) no
    C12 Ru1 C2 C7 . . . . 16.2(4) no
    C13 Ru1 C2 C1 . . . . 173.55(18) no
    C13 Ru1 C2 C3 . . . . -68.3(2) no
    C13 Ru1 C2 C7 . . . . 52.7(4) no
    C14 Ru1 C2 C1 . . . . -150.0(3) no
    C14 Ru1 C2 C3 . . . . -31.9(4) no
    C14 Ru1 C2 C7 . . . . 89.2(4) no
    C16 Ru1 C2 C1 . . . . 62.5(2) no
    C16 Ru1 C2 C3 . . . . -179.38(17) no
    C16 Ru1 C2 C7 . . . . -58.4(4) no
    C1 Ru1 C3 C2 . . . . -37.31(19) no
    C1 Ru1 C3 C4 . . . . 80.62(18) no
    C1 Ru1 C3 C8 . . . . -159.0(4) no
    C2 Ru1 C3 C4 . . . . 117.9(3) no
    C2 Ru1 C3 C8 . . . . -121.7(4) no
    C4 Ru1 C3 C2 . . . . -117.9(3) no
    C4 Ru1 C3 C8 . . . . 120.4(4) no
    C5 Ru1 C3 C2 . . . . -80.1(2) no
    C5 Ru1 C3 C4 . . . . 37.81(17) no
    C5 Ru1 C3 C8 . . . . 158.2(4) no
    C11 Ru1 C3 C2 . . . . 55.8(3) no
    C11 Ru1 C3 C4 . . . . 173.76(17) no
    C11 Ru1 C3 C8 . . . . -65.8(4) no
    C12 Ru1 C3 C2 . . . . 90.2(2) no
    C12 Ru1 C3 C4 . . . . -151.87(17) no
    C12 Ru1 C3 C8 . . . . -31.5(4) no
    C13 Ru1 C3 C2 . . . . 129.3(2) no
    C13 Ru1 C3 C4 . . . . -112.80(18) no
    C13 Ru1 C3 C8 . . . . 7.6(4) no
    C14 Ru1 C3 C2 . . . . 166.7(2) no
    C14 Ru1 C3 C4 . . . . -75.4(2) no
    C14 Ru1 C3 C8 . . . . 45.0(4) no
    C15 Ru1 C3 C2 . . . . -158.5(3) no
    C15 Ru1 C3 C4 . . . . -40.6(3) no
    C15 Ru1 C3 C8 . . . . 79.8(4) no
    C1 Ru1 C4 C3 . . . . -80.17(19) no
    C1 Ru1 C4 C5 . . . . 37.38(17) no
    C1 Ru1 C4 C9 . . . . 159.2(3) no
    C2 Ru1 C4 C3 . . . . -37.54(19) no
    C2 Ru1 C4 C5 . . . . 80.0(2) no
    C2 Ru1 C4 C9 . . . . -158.2(3) no
    C3 Ru1 C4 C5 . . . . 117.6(2) no
    C3 Ru1 C4 C9 . . . . -120.7(3) no
    C5 Ru1 C4 C3 . . . . -117.6(2) no
    C5 Ru1 C4 C9 . . . . 121.8(3) no
    C12 Ru1 C4 C3 . . . . 48.1(3) no
    C12 Ru1 C4 C5 . . . . 165.61(19) no
    C12 Ru1 C4 C9 . . . . -72.6(3) no
    C13 Ru1 C4 C3 . . . . 82.9(2) no
    C13 Ru1 C4 C5 . . . . -159.61(17) no
    C13 Ru1 C4 C9 . . . . -37.8(3) no
    C14 Ru1 C4 C3 . . . . 121.36(19) no
    C14 Ru1 C4 C5 . . . . -121.09(19) no
    C14 Ru1 C4 C9 . . . . 0.7(3) no
    C15 Ru1 C4 C3 . . . . 159.73(19) no
    C15 Ru1 C4 C5 . . . . -82.7(2) no
    C15 Ru1 C4 C9 . . . . 39.0(3) no
    C16 Ru1 C4 C3 . . . . -165.1(2) no
    C16 Ru1 C4 C5 . . . . -47.5(3) no
    C16 Ru1 C4 C9 . . . . 74.3(3) no
    C1 Ru1 C5 C4 . . . . -118.1(2) no
    C1 Ru1 C5 C10 . . . . 121.0(4) no
    C2 Ru1 C5 C1 . . . . 37.56(17) no
    C2 Ru1 C5 C4 . . . . -80.54(19) no
    C2 Ru1 C5 C10 . . . . 158.5(3) no
    C3 Ru1 C5 C1 . . . . 80.44(19) no
    C3 Ru1 C5 C4 . . . . -37.66(17) no
    C3 Ru1 C5 C10 . . . . -158.6(3) no
    C4 Ru1 C5 C1 . . . . 118.1(2) no
    C4 Ru1 C5 C10 . . . . -120.9(4) no
    C11 Ru1 C5 C1 . . . . -54.3(2) no
    C11 Ru1 C5 C4 . . . . -172.40(17) no
    C11 Ru1 C5 C10 . . . . 66.7(4) no
    C13 Ru1 C5 C1 . . . . 158.3(2) no
    C13 Ru1 C5 C4 . . . . 40.2(3) no
    C13 Ru1 C5 C10 . . . . -80.8(4) no
    C14 Ru1 C5 C1 . . . . -166.20(18) no
    C14 Ru1 C5 C4 . . . . 75.7(2) no
    C14 Ru1 C5 C10 . . . . -45.2(3) no
    C15 Ru1 C5 C1 . . . . -128.39(18) no
    C15 Ru1 C5 C4 . . . . 113.51(18) no
    C15 Ru1 C5 C10 . . . . -7.4(3) no
    C16 Ru1 C5 C1 . . . . -88.98(19) no
    C16 Ru1 C5 C4 . . . . 152.92(17) no
    C16 Ru1 C5 C10 . . . . 32.0(3) no
    C1 Ru1 C11 N1 . . . . 23.4(3) no
    C1 Ru1 C11 C12 . . . . 134.33(18) no
    C1 Ru1 C11 C16 . . . . -92.70(19) no
    C2 Ru1 C11 N1 . . . . -17.6(3) no
    C2 Ru1 C11 C12 . . . . 93.3(2) no
    C2 Ru1 C11 C16 . . . . -133.7(2) no
    C3 Ru1 C11 N1 . . . . -50.8(4) no
    C3 Ru1 C11 C12 . . . . 60.1(2) no
    C3 Ru1 C11 C16 . . . . -166.97(19) no
    C5 Ru1 C11 N1 . . . . 56.1(3) no
    C5 Ru1 C11 C12 . . . . 166.98(18) no
    C5 Ru1 C11 C16 . . . . -60.1(2) no
    C12 Ru1 C11 N1 . . . . -110.9(3) no
    C12 Ru1 C11 C16 . . . . 133.0(3) no
    C13 Ru1 C11 N1 . . . . -140.3(3) no
    C13 Ru1 C11 C12 . . . . -29.39(17) no
    C13 Ru1 C11 C16 . . . . 103.6(2) no
    C14 Ru1 C11 N1 . . . . -177.2(3) no
    C14 Ru1 C11 C12 . . . . -66.26(19) no
    C14 Ru1 C11 C16 . . . . 66.7(2) no
    C15 Ru1 C11 N1 . . . . 146.0(3) no
    C15 Ru1 C11 C12 . . . . -103.2(2) no
    C15 Ru1 C11 C16 . . . . 29.82(19) no
    C16 Ru1 C11 N1 . . . . 116.2(4) no
    C16 Ru1 C11 C12 . . . . -133.0(3) no
    C1 Ru1 C12 C11 . . . . -65.1(2) no
    C1 Ru1 C12 C13 . . . . 163.13(17) no
    C2 Ru1 C12 C11 . . . . -100.03(19) no
    C2 Ru1 C12 C13 . . . . 128.18(18) no
    C3 Ru1 C12 C11 . . . . -140.88(18) no
    C3 Ru1 C12 C13 . . . . 87.33(19) no
    C4 Ru1 C12 C11 . . . . -171.06(18) no
    C4 Ru1 C12 C13 . . . . 57.1(3) no
    C11 Ru1 C12 C13 . . . . -131.8(3) no
    C13 Ru1 C12 C11 . . . . 131.8(3) no
    C14 Ru1 C12 C11 . . . . 102.5(2) no
    C14 Ru1 C12 C13 . . . . -29.27(18) no
    C15 Ru1 C12 C11 . . . . 65.62(19) no
    C15 Ru1 C12 C13 . . . . -66.18(19) no
    C16 Ru1 C12 C11 . . . . 28.53(18) no
    C16 Ru1 C12 C13 . . . . -103.27(19) no
    C2 Ru1 C13 C12 . . . . -69.5(2) no
    C2 Ru1 C13 C14 . . . . 158.69(18) no
    C3 Ru1 C13 C12 . . . . -106.61(18) no
    C3 Ru1 C13 C14 . . . . 121.6(2) no
    C4 Ru1 C13 C12 . . . . -146.65(17) no
    C4 Ru1 C13 C14 . . . . 81.5(2) no
    C5 Ru1 C13 C12 . . . . -173.5(2) no
    C5 Ru1 C13 C14 . . . . 54.7(3) no
    C11 Ru1 C13 C12 . . . . 29.09(17) no
    C11 Ru1 C13 C14 . . . . -102.7(2) no
    C12 Ru1 C13 C14 . . . . -131.8(3) no
    C14 Ru1 C13 C12 . . . . 131.8(3) no
    C15 Ru1 C13 C12 . . . . 102.5(2) no
    C15 Ru1 C13 C14 . . . . -29.31(19) no
    C16 Ru1 C13 C12 . . . . 65.45(18) no
    C16 Ru1 C13 C14 . . . . -66.4(2) no
    C1 Ru1 C14 C13 . . . . -175.8(3) no
    C1 Ru1 C14 C15 . . . . 52.5(4) no
    C2 Ru1 C14 C13 . . . . -51.8(4) no
    C2 Ru1 C14 C15 . . . . 176.5(3) no
    C3 Ru1 C14 C13 . . . . -74.6(2) no
    C3 Ru1 C14 C15 . . . . 153.64(19) no
    C4 Ru1 C14 C13 . . . . -113.39(19) no
    C4 Ru1 C14 C15 . . . . 114.9(2) no
    C5 Ru1 C14 C13 . . . . -152.41(18) no
    C5 Ru1 C14 C15 . . . . 75.8(2) no
    C11 Ru1 C14 C13 . . . . 65.85(19) no
    C11 Ru1 C14 C15 . . . . -65.9(2) no
    C12 Ru1 C14 C13 . . . . 29.30(18) no
    C12 Ru1 C14 C15 . . . . -102.5(2) no
    C13 Ru1 C14 C15 . . . . -131.8(3) no
    C15 Ru1 C14 C13 . . . . 131.8(3) no
    C16 Ru1 C14 C13 . . . . 102.5(2) no
    C16 Ru1 C14 C15 . . . . -29.26(19) no
    C1 Ru1 C15 C14 . . . . -158.21(19) no
    C1 Ru1 C15 C16 . . . . 69.7(2) no
    C3 Ru1 C15 C14 . . . . -53.1(3) no
    C3 Ru1 C15 C16 . . . . 174.9(2) no
    C4 Ru1 C15 C14 . . . . -80.3(2) no
    C4 Ru1 C15 C16 . . . . 147.63(17) no
    C5 Ru1 C15 C14 . . . . -120.6(2) no
    C5 Ru1 C15 C16 . . . . 107.31(19) no
    C11 Ru1 C15 C14 . . . . 102.7(2) no
    C11 Ru1 C15 C16 . . . . -29.40(17) no
    C12 Ru1 C15 C14 . . . . 66.2(2) no
    C12 Ru1 C15 C16 . . . . -65.82(19) no
    C13 Ru1 C15 C14 . . . . 29.31(19) no
    C13 Ru1 C15 C16 . . . . -102.8(2) no
    C14 Ru1 C15 C16 . . . . -132.1(3) no
    C16 Ru1 C15 C14 . . . . 132.1(3) no
    C1 Ru1 C16 C11 . . . . 100.78(19) no
    C1 Ru1 C16 C15 . . . . -128.0(2) no
    C2 Ru1 C16 C11 . . . . 65.5(2) no
    C2 Ru1 C16 C15 . . . . -163.3(2) no
    C4 Ru1 C16 C11 . . . . 171.78(19) no
    C4 Ru1 C16 C15 . . . . -57.0(3) no
    C5 Ru1 C16 C11 . . . . 141.57(18) no
    C5 Ru1 C16 C15 . . . . -87.2(2) no
    C11 Ru1 C16 C15 . . . . 131.2(3) no
    C12 Ru1 C16 C11 . . . . -28.49(17) no
    C12 Ru1 C16 C15 . . . . 102.7(2) no
    C13 Ru1 C16 C11 . . . . -65.26(19) no
    C13 Ru1 C16 C15 . . . . 66.0(2) no
    C14 Ru1 C16 C11 . . . . -102.1(2) no
    C14 Ru1 C16 C15 . . . . 29.1(2) no
    C15 Ru1 C16 C11 . . . . -131.2(3) no
    C18 O2 C17 O1 . . . . 5.9(5) no
    C18 O2 C17 N1 . . . . -173.9(3) no
    C17 O2 C18 C19 . . . . 160.2(3) no
    C17 O2 C18 C20 . . . . -77.6(4) no
    C17 N1 C11 Ru1 . . . . -81.3(4) no
    C17 N1 C11 C16 . . . . 9.3(5) no
    C11 N1 C17 O1 . . . . 0.2(5) no
    C17 N1 C11 C12 . . . . -168.2(3) no
    C11 N1 C17 O2 . . . . 179.9(3) no
    C5 C1 C2 C3 . . . . 0.3(3) no
    C6 C1 C2 Ru1 . . . . -120.5(3) no
    C6 C1 C2 C3 . . . . 178.3(3) no
    C5 C1 C2 C7 . . . . -178.6(3) no
    Ru1 C1 C5 C4 . . . . 60.9(2) no
    Ru1 C1 C5 C10 . . . . -122.7(3) no
    C2 C1 C5 Ru1 . . . . -61.43(19) no
    C2 C1 C5 C4 . . . . -0.5(3) no
    C2 C1 C5 C10 . . . . 175.9(3) no
    C6 C1 C5 Ru1 . . . . 120.6(3) no
    C6 C1 C2 C7 . . . . -0.6(5) no
    Ru1 C1 C2 C3 . . . . -61.2(2) no
    Ru1 C1 C2 C7 . . . . 119.9(3) no
    C5 C1 C2 Ru1 . . . . 61.5(2) no
    C6 C1 C5 C4 . . . . -178.5(3) no
    C6 C1 C5 C10 . . . . -2.1(5) no
    C1 C2 C3 C4 . . . . 0.0(3) no
    C7 C2 C3 C4 . . . . 178.9(3) no
    C1 C2 C3 C8 . . . . -177.5(3) no
    C7 C2 C3 Ru1 . . . . -119.7(3) no
    Ru1 C2 C3 C4 . . . . -61.4(2) no
    Ru1 C2 C3 C8 . . . . 121.1(3) no
    C1 C2 C3 Ru1 . . . . 61.4(2) no
    C7 C2 C3 C8 . . . . 1.4(5) no
    C2 C3 C4 C9 . . . . -177.8(3) no
    C8 C3 C4 Ru1 . . . . -121.0(3) no
    Ru1 C3 C4 C5 . . . . -61.8(2) no
    Ru1 C3 C4 C9 . . . . 120.8(3) no
    C2 C3 C4 Ru1 . . . . 61.4(2) no
    C2 C3 C4 C5 . . . . -0.3(3) no
    C8 C3 C4 C5 . . . . 177.2(3) no
    C8 C3 C4 C9 . . . . -0.2(5) no
    C3 C4 C5 Ru1 . . . . 61.6(2) no
    C9 C4 C5 Ru1 . . . . -121.0(3) no
    C3 C4 C5 C1 . . . . 0.5(3) no
    C3 C4 C5 C10 . . . . -175.9(3) no
    Ru1 C4 C5 C1 . . . . -61.1(2) no
    Ru1 C4 C5 C10 . . . . 122.5(3) no
    C9 C4 C5 C1 . . . . 177.9(3) no
    C9 C4 C5 C10 . . . . 1.5(5) no
    C16 C11 C12 C13 . . . . 4.1(4) no
    N1 C11 C12 C13 . . . . -178.3(3) no
    C16 C11 C12 Ru1 . . . . -51.3(2) no
    Ru1 C11 C12 C13 . . . . 55.4(2) no
    N1 C11 C12 Ru1 . . . . 126.3(3) no
    C12 C11 C16 C15 . . . . -3.8(4) no
    Ru1 C11 C16 C15 . . . . -55.0(2) no
    N1 C11 C16 Ru1 . . . . -126.4(3) no
    N1 C11 C16 C15 . . . . 178.7(3) no
    C12 C11 C16 Ru1 . . . . 51.1(2) no
    Ru1 C12 C13 C14 . . . . 54.9(2) no
    C11 C12 C13 C14 . . . . -1.8(4) no
    C11 C12 C13 Ru1 . . . . -56.7(2) no
    C12 C13 C14 Ru1 . . . . -55.0(2) no
    Ru1 C13 C14 C15 . . . . 54.2(2) no
    C12 C13 C14 C15 . . . . -0.8(4) no
    C13 C14 C15 Ru1 . . . . -54.3(2) no
    Ru1 C14 C15 C16 . . . . 55.3(3) no
    C13 C14 C15 C16 . . . . 1.1(4) no
    C14 C15 C16 C11 . . . . 1.3(4) no
    Ru1 C15 C16 C11 . . . . 56.4(2) no
    C14 C15 C16 Ru1 . . . . -55.1(3) no
    C116 C111 C112 H112 . . . . -178.00 no
    B1 C111 C112 H112 . . . . 5.00 no
    C112 C111 C116 H116 . . . . 178.00 no
    B1 C111 C116 H116 . . . . -5.00 no
    C111 C112 C113 H113 . . . . 179.00 no
    H112 C112 C113 C114 . . . . 179.00 no
    H112 C112 C113 H113 . . . . -1.00 no
    C112 C113 C114 H114 . . . . 180.00 no
    H113 C113 C114 C115 . . . . -180.00 no
    H113 C113 C114 H114 . . . . 1.00 no
    C113 C114 C115 H115 . . . . -179.00 no
    H114 C114 C115 C116 . . . . -180.00 no
    H114 C114 C115 H115 . . . . 0.00 no
    C114 C115 C116 H116 . . . . -179.00 no
    H115 C115 C116 C111 . . . . -180.00 no
    H115 C115 C116 H116 . . . . 1.00 no
    C126 C121 C122 H122 . . . . -178.00 no
    B1 C121 C122 H122 . . . . 0.00 no
    C122 C121 C126 H126 . . . . 178.00 no
    B1 C121 C126 H126 . . . . 1.00 no
    C121 C122 C123 H123 . . . . 179.00 no
    H122 C122 C123 C124 . . . . 178.00 no
    H122 C122 C123 H123 . . . . -1.00 no
    C122 C123 C124 H124 . . . . 179.00 no
    H123 C123 C124 C125 . . . . 180.00 no
    H123 C123 C124 H124 . . . . -1.00 no
    C123 C124 C125 H125 . . . . -179.00 no
    H124 C124 C125 C126 . . . . -179.00 no
    H124 C124 C125 H125 . . . . 2.00 no
    C124 C125 C126 H126 . . . . -179.00 no
    H125 C125 C126 C121 . . . . 180.00 no
    H125 C125 C126 H126 . . . . -1.00 no
    C136 C131 C132 H132 . . . . 179.00 no
    B1 C131 C132 H132 . . . . 4.00 no
    C132 C131 C136 H136 . . . . -179.00 no
    B1 C131 C136 H136 . . . . -5.00 no
    C131 C132 C133 H133 . . . . 180.00 no
    H132 C132 C133 C134 . . . . 180.00 no
    H132 C132 C133 H133 . . . . 0.00 no
    C132 C133 C134 H134 . . . . -180.00 no
    H133 C133 C134 C135 . . . . -180.00 no
    H133 C133 C134 H134 . . . . 0.00 no
    C133 C134 C135 H135 . . . . 180.00 no
    H134 C134 C135 C136 . . . . -179.00 no
    H134 C134 C135 H135 . . . . 1.00 no
    C134 C135 C136 H136 . . . . 180.00 no
    H135 C135 C136 C131 . . . . 179.00 no
    H135 C135 C136 H136 . . . . 0.00 no
    C146 C141 C142 H142 . . . . 179.00 no
    B1 C141 C142 H142 . . . . 3.00 no
    C142 C141 C146 H146 . . . . 180.00 no
    B1 C141 C146 H146 . . . . -3.00 no
    C141 C142 C143 H143 . . . . -180.00 no
    H142 C142 C143 C144 . . . . -179.00 no
    H142 C142 C143 H143 . . . . 0.00 no
    C142 C143 C144 H144 . . . . -180.00 no
    H143 C143 C144 C145 . . . . 180.00 no
    H143 C143 C144 H144 . . . . 1.00 no
    C143 C144 C145 H145 . . . . 180.00 no
    H144 C144 C145 C146 . . . . 179.00 no
    H144 C144 C145 H145 . . . . -2.00 no
    C144 C145 C146 H146 . . . . -180.00 no
    H145 C145 C146 C141 . . . . -180.00 no
    H145 C145 C146 H146 . . . . 1.00 no
loop_
    _geom_hbond_atom_site_label_D
    _geom_hbond_atom_site_label_H
    _geom_hbond_atom_site_label_A
    _geom_hbond_site_symmetry_A
    _geom_hbond_distance_DH
    _geom_hbond_distance_HA
    _geom_hbond_distance_DA
    _geom_hbond_angle_DHA
    _geom_hbond_publ_flag
    N1 H1 O3 . 0.88 2.07 2.890(4) 154 yes
    C6 H6C O1 . 0.95 2.56 3.512(5) 174 yes
