# Supplementary material for: (η6-Isopropyl N-phenyl­carbamate)(η5-penta­methyl­cyclo­penta­dien­yl)ruthenium(II) tetra­phenyl­borate acetone monosolvate
Source: Acta Crystallogr Sect E Struct Rep Online. 2011 Aug 11;67(Pt 9):m1231. doi: 10.1107/S1600536811031655 (PMC3200656; doi:10.1107/S1600536811031655)
Supplement: Supplementary file 2 [file e-67-m1231-Isup2.hkl]

# 
# h,k,l, Fc-squared, Fo-squared, sigma(Fo-squared) and status flag 
# 
data_I
_shelx_title '  xcalibur' 
_shelx_refln_list_code          4 
_shelx_F_calc_maximum      272.44 
_exptl_crystal_F_000      1664.00 
_reflns_d_resolution_high  0.7696 
 
loop_ 
 _symmetry_equiv_pos_as_xyz 
 'x, y, z' 
 '-x, y+1/2, -z+1/2' 
 '-x, -y, -z' 
 'x, -y-1/2, z-1/2' 
 
_cell_length_a     9.8697 
_cell_length_b    28.7953 
_cell_length_c    14.3384 
_cell_angle_alpha  90.000 
_cell_angle_beta   92.334 
_cell_angle_gamma  90.000 
 
_shelx_F_squared_multiplier     1.000 
 
loop_ 
 _refln_index_h 
 _refln_index_k 
 _refln_index_l 
 _refln_F_squared_calc 
 _refln_F_squared_meas 
 _refln_F_squared_sigma 
 _refln_observed_status 
   2   0   0      233.20      731.90     24.15 o 
   3   0   0       64.62        9.80      7.48 o 
   4   0   0      160.57      229.70     24.33 o 
   5   0   0      706.62     1252.71     49.97 o 
   6   0   0     8708.69     9498.61    150.23 o 
   7   0   0     4209.11     4515.16     62.89 o 
   8   0   0    24464.71    23187.83    197.75 o 
   9   0   0     1801.58     1833.54     59.92 o 
  10   0   0     3454.34     3267.65     85.81 o 
  11   0   0      799.21      823.77     47.38 o 
  12   0   0      625.57      731.08     96.88 o 
   2   1   0    70297.64    73129.73    211.22 o 
   3   1   0      588.11      501.43     14.25 o 
   4   1   0    53111.66    54430.00    203.30 o 
   5   1   0       69.67      159.32     14.05 o 
   6   1   0     9418.29     9163.57     81.60 o 
   7   1   0     2410.70     2192.46     31.53 o 
   8   1   0     1234.10     1573.82     44.44 o 
   9   1   0      184.51      186.62     17.80 o 
  10   1   0     1625.31     1768.59     46.42 o 
  11   1   0      191.06      289.19     22.19 o 
  12   1   0     1981.38     1882.71     52.77 o 
   2   2   0    74224.98    79380.74   1185.43 o 
   3   2   0      160.24      190.70      9.43 o 
   4   2   0     4373.60     4869.26     77.01 o 
   5   2   0     1156.91     1358.67     33.19 o 
   6   2   0     7281.80     7277.50     67.89 o 
   7   2   0     2426.59     2091.25     35.94 o 
   8   2   0    11905.69    11833.97     96.30 o 
   9   2   0     3097.64     3048.64     54.74 o 
  10   2   0     4073.66     4038.31     67.43 o 
  11   2   0      100.37      131.74     17.86 o 
  12   2   0       98.38      183.65     22.76 o 
   2   3   0      450.32      691.73     19.19 o 
   3   3   0      187.64      141.39      4.60 o 
   4   3   0     1885.60     1587.55     13.43 o 
   5   3   0     3856.48     3486.29     38.49 o 
   6   3   0     6507.76     6143.72    127.86 o 
   7   3   0      158.66      137.08     13.93 o 
   8   3   0      673.28      856.32     25.32 o 
   9   3   0        7.98       16.51     12.18 o 
  10   3   0     1793.45     1782.22     46.18 o 
  11   3   0     1018.77     1144.55     39.02 o 
  12   3   0      554.67      607.42     31.02 o 
   1   4   0    17071.71    19586.46     73.49 o 
   2   4   0     9046.18     9910.05     65.95 o 
   3   4   0       73.46      118.72      4.64 o 
   4   4   0        0.04       13.84      2.40 o 
   5   4   0       86.39       82.29      3.67 o 
   6   4   0      239.69      114.67     11.19 o 
   7   4   0     1622.64     1632.59     29.54 o 
   8   4   0     1514.53     1610.45     31.68 o 
   9   4   0      886.26      932.69     31.15 o 
  10   4   0      442.86      488.69     25.71 o 
  11   4   0       13.48        8.45     12.19 o 
  12   4   0       34.30       32.45     13.64 o 
   1   5   0      350.96      296.80      8.28 o 
   2   5   0     3561.12     4363.05     42.31 o 
   3   5   0        1.29       10.64      3.08 o 
   4   5   0      115.72      131.36      5.28 o 
   5   5   0        8.80        6.98      2.56 o 
   6   5   0      192.80      160.33     10.89 o 
   7   5   0       11.18       29.24      7.04 o 
   8   5   0      169.62      166.94     14.58 o 
   9   5   0      627.28      660.02     26.84 o 
  10   5   0      344.05      286.77     20.10 o 
  11   5   0        1.53      -11.79     13.31 o 
  12   5   0       90.88       84.43     17.41 o 
   0   6   0    11593.60    15111.53    120.97 o 
   1   6   0     2538.84     2787.70     26.94 o 
   2   6   0      464.66      378.52      6.89 o 
   3   6   0        0.60        9.88      3.37 o 
   4   6   0      956.54     1175.67     12.51 o 
   5   6   0      161.47      213.97      6.12 o 
   6   6   0       27.76       12.27      3.02 o 
   7   6   0        2.12        3.88      6.95 o 
   8   6   0      567.52      589.81     20.44 o 
   9   6   0      238.35      198.65     17.12 o 
  10   6   0       63.70       65.95     14.19 o 
  11   6   0       16.74       -4.06     13.26 o 
  12   6   0        6.08      -23.71     17.16 o 
   1   7   0      155.42      422.84     14.31 o 
   2   7   0       11.40       34.25      4.10 o 
   3   7   0      489.46      759.14      9.40 o 
   4   7   0     3963.10     4107.68     29.95 o 
   5   7   0      160.25      118.08      4.91 o 
   6   7   0      614.75      546.08     10.97 o 
   7   7   0     1457.12     1463.79     24.18 o 
   8   7   0      460.03      463.05     15.76 o 
   9   7   0      135.94      142.25     11.79 o 
  10   7   0      132.20      142.80     15.53 o 
  11   7   0      190.18      179.69     21.07 o 
  12   7   0       12.87        5.17     17.74 o 
   0   8   0    72031.78    73942.79    595.10 o 
   1   8   0     2070.73     2682.20     25.46 o 
   2   8   0     2944.74     2596.13     20.46 o 
   3   8   0      283.67      294.30      6.59 o 
   4   8   0       22.31       13.54      3.84 o 
   5   8   0      629.10      706.85     11.71 o 
   6   8   0      606.40      576.29     10.52 o 
   7   8   0     2666.81     2680.94     28.34 o 
   8   8   0     1900.96     1871.89     31.66 o 
   9   8   0     1700.65     1689.87     36.29 o 
  10   8   0      406.83      368.17     24.72 o 
  11   8   0      116.35      112.11     20.67 o 
  12   8   0       32.12       21.74     18.92 o 
   1   9   0     6594.25     6528.88     42.12 o 
   2   9   0      643.57      391.57      8.83 o 
   3   9   0      127.69       83.78      6.03 o 
   4   9   0     1302.58     1123.27     15.86 o 
   5   9   0     5080.67     4686.48     30.66 o 
   6   9   0     3501.13     3042.14     24.54 o 
   7   9   0     2398.07     2389.59     27.87 o 
   8   9   0      559.58      514.49     19.82 o 
   9   9   0     1115.03     1178.03     29.78 o 
  10   9   0      112.52      140.92     18.24 o 
  11   9   0       23.35       27.27     17.48 o 
  12   9   0      609.61      587.03     43.46 o 
   0  10   0     2635.05     2566.26     69.71 o 
   1  10   0    15470.74    14988.17    114.57 o 
   2  10   0     3089.52     3118.72     27.01 o 
   3  10   0     3909.42     3718.99     23.85 o 
   4  10   0      488.28      491.86     10.01 o 
   5  10   0     1176.51     1147.54     17.57 o 
   6  10   0     1170.32     1206.05     16.40 o 
   7  10   0     6038.46     5649.35     35.22 o 
   8  10   0     3756.57     3753.35     49.02 o 
   9  10   0     2062.45     2105.03     39.37 o 
  10  10   0     1168.41     1119.48     40.44 o 
  11  10   0      519.91      535.73     40.93 o 
  12  10   0        3.29       15.02     19.99 o 
   1  11   0     2362.73     2639.59     30.41 o 
   2  11   0     2511.77     1819.98     22.99 o 
   3  11   0    14598.24    13598.36     60.47 o 
   4  11   0     1356.15     1033.89     15.61 o 
   5  11   0     7833.18     7813.52     46.25 o 
   6  11   0     4451.46     4635.93     32.44 o 
   7  11   0     1725.18     1731.18     20.68 o 
   8  11   0       10.66       23.02      9.41 o 
   9  11   0      119.41      170.11     16.98 o 
  10  11   0      239.51      257.91     23.95 o 
  11  11   0     1368.12     1246.55     98.88 o 
  12  11   0      126.81      135.30     23.81 o 
   0  12   0     1732.87     1691.59     36.82 o 
   1  12   0    27913.72    26795.39    153.20 o 
   2  12   0     5716.15     4778.36     36.58 o 
   3  12   0     1532.01     1507.54     16.95 o 
   4  12   0      588.64      408.91     10.57 o 
   5  12   0     2149.37     2197.02     24.28 o 
   6  12   0     2467.69     2424.02     24.35 o 
   7  12   0     4289.99     4477.64     33.75 o 
   8  12   0     1325.99     1356.27     30.48 o 
   9  12   0     3040.51     3054.21     47.73 o 
  10  12   0      263.00      341.55     33.12 o 
  11  12   0      767.26      869.96     52.13 o 
  12  12   0       56.75       57.09     22.27 o 
   1  13   0      328.33      880.65     34.53 o 
   2  13   0     4788.18     4155.90     39.40 o 
   3  13   0     8642.46     7688.45     74.03 o 
   4  13   0     3392.76     3459.90     30.10 o 
   5  13   0    10312.08    10134.25     52.49 o 
   6  13   0     2409.58     2241.31     26.07 o 
   7  13   0     1301.44     1268.80     18.96 o 
   8  13   0       68.46       44.50      9.71 o 
   9  13   0        0.72       71.79     17.04 o 
  10  13   0        2.30       26.77     26.79 o 
  11  13   0      956.37      912.64     52.75 o 
  12  13   0      624.88      615.23     45.10 o 
   0  14   0       86.84      171.02     17.31 o 
   1  14   0      937.91      755.26     18.66 o 
   2  14   0     5373.62     4341.98     37.52 o 
   3  14   0     2409.10     2023.70     21.65 o 
   4  14   0      268.74      221.36      8.73 o 
   5  14   0      299.50      399.28     10.72 o 
   6  14   0     1547.37     1552.64     22.55 o 
   7  14   0     2857.89     2765.14     30.47 o 
   8  14   0      833.79      957.20     26.67 o 
   9  14   0     2193.21     2247.87     48.66 o 
  10  14   0      896.34      930.64     40.39 o 
  11  14   0      252.72      341.50     29.43 o 
   1  15   0        9.06       22.71      6.25 o 
   2  15   0      729.22      645.06     15.85 o 
   3  15   0      861.69      742.03     13.73 o 
   4  15   0      423.91      360.50     10.91 o 
   5  15   0     8564.98     8295.88     44.29 o 
   6  15   0     6947.36     6807.51     47.04 o 
   7  15   0      430.05      503.00     14.22 o 
   8  15   0       16.86       50.42     10.92 o 
   9  15   0      511.60      535.72     27.72 o 
  10  15   0      506.04      545.48     33.16 o 
  11  15   0      221.38      310.04     33.08 o 
   0  16   0     3052.64     2476.96     41.74 o 
   1  16   0      905.77      678.70     18.96 o 
   2  16   0       64.85      114.67      8.31 o 
   3  16   0       93.69       59.58      6.39 o 
   4  16   0      490.68      479.72     13.14 o 
   5  16   0      133.06      191.88      8.70 o 
   6  16   0      872.68     1031.12     19.47 o 
   7  16   0     2052.01     2013.99     27.34 o 
   8  16   0     1133.81     1206.03     27.49 o 
   9  16   0      206.61      260.14     19.38 o 
  10  16   0      140.06      187.37     18.48 o 
  11  16   0       75.72       82.50     18.91 o 
   1  17   0      163.89      116.39     11.18 o 
   2  17   0       17.97       14.77      5.39 o 
   3  17   0     2437.18     2808.87     33.63 o 
   4  17   0     5032.78     4987.00     41.56 o 
   5  17   0       30.68       35.98      5.53 o 
   6  17   0       34.20       51.87      7.15 o 
   7  17   0      614.95      646.96     16.27 o 
   8  17   0        1.57        5.47      8.05 o 
   9  17   0       17.57       28.82     11.98 o 
  10  17   0      108.14      160.16     18.35 o 
  11  17   0      319.15      328.87     27.67 o 
   0  18   0      584.89      593.51     27.74 o 
   1  18   0      109.84       80.34      8.00 o 
   2  18   0       98.63      103.52      7.78 o 
   3  18   0        0.01       14.30      7.65 o 
   4  18   0       14.45       24.87      6.80 o 
   5  18   0      993.10      935.42     17.07 o 
   6  18   0      291.97      275.69     11.22 o 
   7  18   0       43.31       27.20      5.62 o 
   8  18   0       21.03        3.98      8.28 o 
   9  18   0       37.67       61.50     13.72 o 
  10  18   0      213.53      250.79     21.15 o 
  11  18   0       24.30       41.37     16.67 o 
   1  19   0        3.50       21.14      6.66 o 
   2  19   0       10.54       33.73      6.60 o 
   3  19   0      456.21      635.86     19.33 o 
   4  19   0       10.88       38.37      6.22 o 
   5  19   0       55.47       83.04      7.22 o 
   6  19   0      115.83      147.69      9.13 o 
   7  19   0      288.71      329.51     12.62 o 
   8  19   0      104.29      105.44     11.39 o 
   9  19   0        0.91       20.09     11.30 o 
  10  19   0       61.33       92.84     18.44 o 
  11  19   0       46.12       79.72     20.95 o 
   0  20   0       14.08       11.93      9.57 o 
   1  20   0     4333.16     4542.65     50.57 o 
   2  20   0     1390.39     1367.83     24.55 o 
   3  20   0      297.59      330.24     15.79 o 
   4  20   0      180.38      148.17      8.65 o 
   5  20   0      278.55      287.19     10.80 o 
   6  20   0       78.64       86.69      8.06 o 
   7  20   0      345.36      385.79     13.98 o 
   8  20   0       83.42      114.84     12.94 o 
   9  20   0       68.76       94.53     15.76 o 
  10  20   0      479.15      559.48     29.52 o 
   1  21   0      422.93      545.83     17.29 o 
   2  21   0     1231.96     1241.72     28.25 o 
   3  21   0     5059.17     5114.21     55.10 o 
   4  21   0     1741.89     1671.70     24.26 o 
   5  21   0     1697.35     1650.36     24.92 o 
   6  21   0      566.39      596.47     16.59 o 
   7  21   0      535.09      556.10     20.10 o 
   8  21   0      227.39      250.61     19.32 o 
   9  21   0       20.29       81.42     18.30 o 
  10  21   0      132.02      200.18     24.93 o 
   0  22   0     2097.17     1849.46     55.01 o 
   1  22   0     7453.09     6990.78     56.13 o 
   2  22   0     4837.49     4960.26     55.80 o 
   3  22   0     1076.97     1278.02     30.16 o 
   4  22   0        9.61       39.46      7.82 o 
   5  22   0      144.27      226.56     13.97 o 
   6  22   0      425.59      447.18     16.57 o 
   7  22   0     1795.36     1698.53     33.87 o 
   8  22   0      337.63      348.16     22.60 o 
   9  22   0     1587.34     1566.39     46.57 o 
  10  22   0      710.33      762.12     42.31 o 
   1  23   0     1169.24     1441.59     27.41 o 
   2  23   0     3452.84     3944.87     51.28 o 
   3  23   0     5443.94     5157.01     58.34 o 
   4  23   0     3148.64     3183.11     38.47 o 
   5  23   0     7835.40     7790.54     79.10 o 
   6  23   0     1390.00     1369.33     27.71 o 
   7  23   0      529.20      587.61     21.85 o 
   8  23   0      161.90      174.17     17.98 o 
   9  23   0      151.47      307.85     67.66 o 
  10  23   0      106.52      128.49     18.10 o 
   0  24   0    12309.14    13165.00    153.36 o 
   1  24   0     7633.99     7408.19     60.67 o 
   2  24   0     1012.81     1255.61     30.86 o 
   3  24   0      395.29      625.85     20.58 o 
   4  24   0        6.69       60.23     11.38 o 
   5  24   0       59.14      182.89     14.14 o 
   6  24   0      647.75      722.25     21.18 o 
   7  24   0     1632.93     1524.43     34.06 o 
   8  24   0      734.64      666.51     29.88 o 
   9  24   0     1620.39     1535.48     46.06 o 
   1  25   0     1009.65     1392.83     27.89 o 
   2  25   0     1911.70     1911.20     37.81 o 
   3  25   0     5525.18     5280.01     54.11 o 
   4  25   0     3153.71     3235.45     40.44 o 
   5  25   0     2249.04     2326.24     38.31 o 
   6  25   0     1402.75     1393.68     35.12 o 
   7  25   0      345.31      348.39     17.65 o 
   8  25   0       18.61       20.62     12.07 o 
   9  25   0        0.28       25.71     14.45 o 
   0  26   0     1719.70     1918.91     62.03 o 
   1  26   0     2050.42     2094.00     42.71 o 
   2  26   0      953.03      999.53     28.32 o 
   3  26   0     1159.86     1307.62     28.87 o 
   4  26   0      523.21      629.20     19.83 o 
   5  26   0     1261.20     1207.62     29.12 o 
   6  26   0     1021.07     1021.21     30.91 o 
   7  26   0      217.27      196.25     14.05 o 
   8  26   0      531.82      473.58     37.89 o 
   9  26   0      170.28      166.28     17.71 o 
   1  27   0       35.47      101.74     13.35 o 
   2  27   0      438.84      490.87     21.15 o 
   3  27   0      444.02      524.54     18.85 o 
   4  27   0     3089.10     3132.32     41.54 o 
   5  27   0     1066.35     1155.70     31.83 o 
   6  27   0      520.64      476.86     22.67 o 
   7  27   0      370.51      307.78     16.96 o 
   8  27   0        2.66        5.39     16.67 o 
   0  28   0     1357.53     1402.68     62.12 o 
   1  28   0      132.61      194.33     17.02 o 
   2  28   0      668.31      740.21     25.71 o 
   3  28   0      294.18      318.08     17.51 o 
   4  28   0       14.08       78.40     12.76 o 
   5  28   0        0.60       27.74     10.63 o 
   6  28   0      249.31      224.33     16.34 o 
   7  28   0      247.85      210.23     14.77 o 
   8  28   0      244.01      187.01     18.59 o 
   1  29   0      223.11      226.83     17.76 o 
   2  29   0      174.53      205.03     19.50 o 
   3  29   0       17.70       52.51     10.83 o 
   4  29   0      743.71      793.83     25.11 o 
   5  29   0      829.17      814.40     32.85 o 
   6  29   0       97.43       49.64     12.41 o 
   7  29   0       55.88       44.81      9.75 o 
   8  29   0        3.74        0.73     13.28 o 
   0  30   0      283.66      234.66     26.68 o 
   1  30   0       40.91       75.69     13.16 o 
   2  30   0      118.50      149.92     14.33 o 
   3  30   0        2.22       13.60     11.25 o 
   4  30   0       53.67       59.69      9.94 o 
   5  30   0       68.26       78.94     14.04 o 
   6  30   0       41.06       37.89     12.69 o 
   7  30   0       10.04       -2.01     10.22 o 
   1  31   0       23.98        4.91     10.29 o 
   2  31   0       20.96       21.78     12.03 o 
   3  31   0        0.28       14.18     10.04 o 
   4  31   0        0.02       15.91     11.40 o 
   5  31   0      146.63      112.61     17.10 o 
   6  31   0       45.71       33.93     20.12 o 
   7  31   0       86.72       73.38     12.54 o 
   0  32   0      166.69      225.25     29.46 o 
   1  32   0      193.48      183.09     17.67 o 
   2  32   0       87.25       67.60     12.76 o 
   3  32   0      312.68      304.30     19.41 o 
   4  32   0       60.55       49.41     11.71 o 
   5  32   0       23.55       37.78     16.61 o 
   6  32   0       21.55        3.76     11.70 o 
   1  33   0      468.09      471.52     26.93 o 
   2  33   0      128.13       88.04     14.35 o 
   3  33   0      332.78      269.42     21.28 o 
   4  33   0       42.15       57.73     13.04 o 
   5  33   0      555.07      557.23     30.16 o 
   6  33   0      298.96      300.85     20.47 o 
   0  34   0      442.57      462.88     38.57 o 
   1  34   0     1125.79     1050.74     39.41 o 
   2  34   0      556.60      560.32     29.69 o 
   3  34   0       23.55       34.83     12.28 o 
   4  34   0      158.06      147.26     17.66 o 
   5  34   0        2.76        8.49     13.67 o 
   1  35   0       40.23       88.34     15.91 o 
   2  35   0      441.89      549.10     29.92 o 
   3  35   0      390.00      373.86     25.05 o 
   4  35   0     1346.28     1265.08     39.36 o 
   0  36   0     1775.12     1803.31     87.38 o 
   1  36   0      483.41      517.71     29.75 o 
   2  36   0      640.49      650.07     33.23 o 
   3  36   0      452.00      397.77     23.35 o 
   1  37   0       92.09      157.46     21.79 o 
 -12   1   1      230.12      215.73     22.30 o 
 -11   1   1       52.69       48.51     14.61 o 
 -10   1   1      381.54      408.75     23.58 o 
  -9   1   1     1509.03     1502.48     38.99 o 
  -8   1   1      200.65      161.92     12.30 o 
  -7   1   1       13.56       45.47     13.03 o 
  -6   1   1        0.09      110.52     48.09 o 
  -5   1   1      684.51      900.15     30.02 o 
  -4   1   1     4134.38     4317.75     57.16 o 
  -3   1   1       18.32       58.91      2.63 o 
  -2   1   1     8907.57    10988.82    109.65 o 
   2   1   1     3764.71     3477.59     30.26 o 
   3   1   1     7150.94     7339.52     44.27 o 
   4   1   1       45.46       53.15      4.39 o 
   5   1   1       61.61      137.35      6.68 o 
   6   1   1     3406.97     3090.72     31.64 o 
   7   1   1     1256.15     1279.20     23.13 o 
   8   1   1      711.67      805.89     28.27 o 
   9   1   1       69.62       63.17     13.46 o 
  10   1   1      202.47      224.43     19.22 o 
  11   1   1       38.77       63.49     15.69 o 
  12   1   1       68.81       71.53     17.08 o 
 -12   2   1      490.58      537.82     30.55 o 
 -11   2   1      477.54      434.78     25.41 o 
 -10   2   1      505.68      472.46     25.20 o 
  -9   2   1       30.59       68.48     14.97 o 
  -8   2   1     2426.40     2602.38     49.22 o 
  -7   2   1     3462.50     3138.12     54.82 o 
  -6   2   1     3104.72     2908.13     59.07 o 
  -5   2   1      271.66      313.36     18.96 o 
  -4   2   1    11872.98    13350.68     51.03 o 
  -3   2   1     7485.06     9049.61     75.73 o 
  -2   2   1     5935.82     6036.25     31.54 o 
   2   2   1    26317.44    27404.65    115.20 o 
   3   2   1     4960.55     4655.35     27.70 o 
   4   2   1     1985.71     1467.62     15.90 o 
   5   2   1     7554.32     7153.48     50.23 o 
   6   2   1       89.70      133.28      8.07 o 
   7   2   1       60.11      108.08     10.36 o 
   8   2   1      417.94      532.93     27.94 o 
   9   2   1        9.62        6.90     12.19 o 
  10   2   1     1550.50     1454.48     41.44 o 
  11   2   1      355.55      368.11     24.13 o 
  12   2   1      234.03      220.04     21.38 o 
 -12   3   1      812.56      766.76     35.06 o 
 -11   3   1      296.63      299.15     22.38 o 
 -10   3   1     1569.76     1409.40     40.58 o 
  -9   3   1     2028.77     1988.00     44.64 o 
  -8   3   1     4331.56     4288.67     65.28 o 
  -7   3   1     3292.80     3225.68     45.29 o 
  -6   3   1     3679.79     3944.82     69.01 o 
  -5   3   1      100.09      195.74     17.79 o 
  -4   3   1      924.91      959.75     13.90 o 
  -3   3   1      732.11      645.19      9.84 o 
  -2   3   1    18216.70    20177.00    132.34 o 
  -1   3   1    24726.18    29040.80    269.38 o 
   1   3   1    22241.43    22425.60    111.18 o 
   2   3   1     3209.55     3019.21     21.96 o 
   3   3   1    10539.99    11459.87     47.29 o 
   4   3   1     2959.57     3389.34     53.57 o 
   5   3   1      845.40      661.96     13.19 o 
   6   3   1     5609.42     5183.65     50.16 o 
   7   3   1     2811.92     2912.76     44.76 o 
   8   3   1     3069.02     3106.76     41.89 o 
   9   3   1     1405.86     1312.60     36.48 o 
  10   3   1      116.61      203.81     19.72 o 
  11   3   1      774.51      798.94     33.13 o 
  12   3   1      142.77      127.19     22.77 o 
 -12   4   1      228.02      287.32     27.67 o 
 -11   4   1      260.97      279.49     21.95 o 
 -10   4   1       32.26       91.38     17.24 o 
  -9   4   1        6.21       31.95      9.70 o 
  -8   4   1     3952.69     3965.32     56.80 o 
  -7   4   1     1444.00     1558.16     29.35 o 
  -6   4   1     6502.61     6485.59     63.72 o 
  -5   4   1    10626.09    11116.35     62.94 o 
  -4   4   1     3320.11     3371.61     39.24 o 
  -3   4   1    15027.79    16379.68     77.19 o 
  -2   4   1     5514.91     5770.61     34.83 o 
  -1   4   1       22.20       81.41      5.67 o 
   1   4   1    23053.12    25040.93     64.92 o 
   2   4   1    35799.32    38358.25    201.71 o 
   3   4   1    14155.01    14186.38    162.47 o 
   4   4   1     8026.13     8154.09     53.02 o 
   5   4   1      771.98      797.89     11.86 o 
   6   4   1       38.96       98.15     12.16 o 
   7   4   1      403.54      395.03     16.25 o 
   8   4   1     1750.59     1661.54     34.66 o 
   9   4   1      360.08      455.16     24.34 o 
  10   4   1     1316.51     1223.20     38.52 o 
  11   4   1      439.70      491.91     27.49 o 
  12   4   1      479.71      511.36     28.70 o 
 -12   5   1      182.51      173.72     22.72 o 
 -11   5   1      821.49      800.19     38.52 o 
 -10   5   1     2067.22     1833.45     46.03 o 
  -9   5   1     1818.28     1790.16     46.03 o 
  -8   5   1     6931.88     6458.64     67.19 o 
  -7   5   1     2860.43     2937.34     36.85 o 
  -6   5   1      889.97     1020.79     14.96 o 
  -5   5   1       59.90      134.25      8.70 o 
  -4   5   1      473.06      482.51     13.16 o 
  -3   5   1      540.84      324.13      7.99 o 
  -2   5   1    18122.42    19349.36     60.75 o 
  -1   5   1    26671.45    31542.32     99.01 o 
   0   5   1    37946.89    41418.36    150.04 o 
   1   5   1    14685.61    14841.08     39.41 o 
   2   5   1     4503.81     5201.90     22.82 o 
   3   5   1     1436.93     1780.78     18.77 o 
   4   5   1      165.85      146.27      6.05 o 
   5   5   1      453.76      536.57     12.35 o 
   6   5   1     7884.04     7671.48    119.24 o 
   7   5   1     5289.48     4960.09     46.70 o 
   8   5   1     2392.32     2422.41     38.25 o 
   9   5   1     3286.04     3289.06     57.56 o 
  10   5   1      804.71      949.59     34.78 o 
  11   5   1      196.88      274.06     21.48 o 
  12   5   1       78.92       99.65     20.35 o 
 -12   6   1      272.05      226.47     23.81 o 
 -11   6   1      183.54      198.49     25.54 o 
 -10   6   1       41.34       97.64     19.29 o 
  -9   6   1      115.20      215.65     15.67 o 
  -8   6   1     2069.08     2024.03     36.55 o 
  -7   6   1     5340.27     5242.17     45.75 o 
  -6   6   1     4772.10     4913.81     35.09 o 
  -5   6   1      194.04      136.02      5.65 o 
  -4   6   1    12890.70    11386.24     46.79 o 
  -3   6   1    11798.25    11637.28     72.95 o 
  -2   6   1     2195.18     2662.45     21.24 o 
  -1   6   1     2156.65     1858.67     17.09 o 
   0   6   1    53544.39    58820.70    127.27 o 
   1   6   1     2231.54     2512.76     18.86 o 
   2   6   1     9149.76     8633.37     56.85 o 
   3   6   1     7498.72     7350.85     37.07 o 
   4   6   1     4669.74     4997.73     38.96 o 
   5   6   1      423.00      352.58      8.80 o 
   6   6   1      385.17      367.88     11.64 o 
   7   6   1      359.24      413.69     15.32 o 
   8   6   1     1145.09     1151.46     36.09 o 
   9   6   1     1489.46     1546.24     40.71 o 
  10   6   1     1401.29     1426.46     36.20 o 
  11   6   1     1093.70     1033.16     32.81 o 
  12   6   1     1002.13      998.81     88.66 o 
 -12   7   1      372.12      296.84     26.68 o 
 -11   7   1      742.26      799.07     38.90 o 
 -10   7   1     1354.05     1348.63     38.05 o 
  -9   7   1     3534.21     3396.79     48.01 o 
  -8   7   1     1702.90     1720.73     29.99 o 
  -7   7   1      527.20      492.58     15.07 o 
  -6   7   1      964.39      938.04     15.30 o 
  -5   7   1      148.31      128.70      5.60 o 
  -4   7   1     2036.07     1885.47     17.84 o 
  -3   7   1    12059.70    10870.27     63.12 o 
  -2   7   1    30805.56    29958.94     75.99 o 
  -1   7   1      322.99      378.32     14.07 o 
   0   7   1    20684.34    22333.71     92.14 o 
   1   7   1     2244.47     2482.87     22.98 o 
   2   7   1      926.07     1320.15     19.26 o 
   3   7   1      844.69     1169.69     16.12 o 
   4   7   1      961.36      672.68     11.75 o 
   5   7   1      778.34      799.44     14.35 o 
   6   7   1     3989.30     4124.27     35.06 o 
   7   7   1     3226.82     3163.35     35.21 o 
   8   7   1     6338.33     6251.11     52.91 o 
   9   7   1     1433.31     1543.28     35.93 o 
  10   7   1      379.56      448.26     24.27 o 
  11   7   1       98.50      154.20     20.65 o 
  12   7   1       50.58       98.79     30.18 o 
 -12   8   1      145.32      136.14     30.74 o 
 -11   8   1      627.21      664.44     36.40 o 
 -10   8   1       14.75       82.26     24.79 o 
  -9   8   1      836.71      957.45     27.08 o 
  -8   8   1     1643.59     1683.89     27.86 o 
  -7   8   1     2014.71     1923.15     27.58 o 
  -6   8   1     2535.38     2513.93     20.45 o 
  -5   8   1     2938.86     2700.74     25.38 o 
  -4   8   1     4767.72     4284.54     28.78 o 
  -3   8   1     5235.92     4870.68     29.09 o 
  -2   8   1     8710.43     8797.37     43.74 o 
  -1   8   1        7.56       18.08      5.33 o 
   0   8   1     9156.58     9624.48     51.30 o 
   1   8   1     4187.61     3933.93     30.98 o 
   2   8   1    21524.32    22178.22    166.13 o 
   3   8   1     6441.12     6666.54     35.71 o 
   4   8   1     4957.07     4142.10     32.12 o 
   5   8   1     2726.27     2695.53     36.97 o 
   6   8   1        2.70       10.90      3.89 o 
   7   8   1      312.98      380.15     14.53 o 
   8   8   1      101.47      212.66     15.21 o 
   9   8   1      209.69      215.00     17.21 o 
  10   8   1     2009.83     1921.66     52.90 o 
  11   8   1     1257.51     1245.50     45.45 o 
  12   8   1      411.87      381.28     36.44 o 
 -12   9   1      144.47      155.68     26.78 o 
 -11   9   1      584.34      575.15     40.81 o 
 -10   9   1     2054.71     2032.13     92.30 o 
  -9   9   1     2585.94     2651.60     40.07 o 
  -8   9   1       80.67      138.58     10.59 o 
  -7   9   1      131.72      149.70      7.71 o 
  -6   9   1       30.85       36.62      4.11 o 
  -5   9   1      423.68      302.68     10.22 o 
  -4   9   1     1668.53     1200.50     16.86 o 
  -3   9   1     1030.21     1115.69     14.76 o 
  -2   9   1     4879.58     5302.90     48.51 o 
  -1   9   1    28629.43    29381.83     82.90 o 
   0   9   1        7.93       19.25      6.79 o 
   1   9   1     5623.50     6705.00     34.04 o 
   2   9   1    15483.09    15958.82    151.78 o 
   3   9   1        2.56       61.07      4.62 o 
   4   9   1     1410.09     1573.84     17.66 o 
   5   9   1     1738.87     1353.84     18.49 o 
   6   9   1     1525.74     1524.73     19.51 o 
   7   9   1     2664.84     2561.50     30.68 o 
   8   9   1     2666.07     2591.46     40.62 o 
   9   9   1     1193.53     1291.35     36.22 o 
  10   9   1       29.02       24.98     16.08 o 
  11   9   1       50.26       70.04     29.06 o 
  12   9   1        7.42       19.87     16.92 o 
 -12  10   1      147.19      146.59     25.63 o 
 -11  10   1        9.26       36.52     18.94 o 
 -10  10   1       50.74      112.68     25.84 o 
  -9  10   1       11.27       31.10     10.79 o 
  -8  10   1     1526.04     1438.26     28.07 o 
  -7  10   1     1410.87     1426.97     19.52 o 
  -6  10   1      808.48      856.61     13.59 o 
  -5  10   1     2841.47     2718.15     29.34 o 
  -4  10   1     1115.89     1199.13     18.54 o 
  -3  10   1     3259.71     3887.34     28.47 o 
  -2  10   1     3713.03     3784.94     35.19 o 
  -1  10   1      156.37      524.18     27.06 o 
   0  10   1     1175.53      851.89     17.46 o 
   1  10   1     8133.83     9017.16     66.32 o 
   2  10   1      657.33      605.70     11.96 o 
   3  10   1     6540.42     6472.67     51.46 o 
   4  10   1     5952.43     5046.89     42.16 o 
   5  10   1     1760.29     1365.92     25.16 o 
   6  10   1      922.61      884.99     15.03 o 
   7  10   1      265.13      269.31     10.22 o 
   8  10   1      902.57      928.06     25.26 o 
   9  10   1     1529.95     1453.97     33.27 o 
  10  10   1      202.16      195.54     20.04 o 
  11  10   1       74.52       54.34     19.22 o 
  12  10   1      256.83      216.81     28.85 o 
 -12  11   1        4.06       -7.13     17.39 o 
 -11  11   1      141.39      132.82     22.83 o 
 -10  11   1      406.68      428.68     27.91 o 
  -9  11   1      241.35      318.66     19.68 o 
  -8  11   1       17.17       33.66      8.17 o 
  -7  11   1       31.46       45.76      6.28 o 
  -6  11   1       60.95       50.92      4.87 o 
  -5  11   1      180.29      148.61      7.67 o 
  -4  11   1     2371.69     2021.45     23.71 o 
  -3  11   1      666.19      897.71     15.60 o 
  -2  11   1      258.72      227.04      9.76 o 
  -1  11   1     3269.28     2886.74     28.80 o 
   0  11   1     1085.69     1290.60     28.28 o 
   1  11   1       20.41       25.47      7.82 o 
   2  11   1       52.03       34.23      4.27 o 
   3  11   1      123.73      123.32      5.24 o 
   4  11   1      161.60      137.39      5.60 o 
   5  11   1      609.13      436.14     14.03 o 
   6  11   1      127.37      134.75      7.10 o 
   7  11   1     1535.23     1543.95     20.55 o 
   8  11   1      211.14      215.27     13.63 o 
   9  11   1       89.00       77.41     10.91 o 
  10  11   1      232.68      232.19     18.61 o 
  11  11   1       57.30       55.41     20.76 o 
  12  11   1       83.49       51.39     18.48 o 
 -12  12   1       34.21       22.02     21.80 o 
 -11  12   1       40.45       17.88     17.51 o 
 -10  12   1       20.42       12.06     14.14 o 
  -9  12   1       13.77       -1.14      9.65 o 
  -8  12   1       93.06      106.01     10.05 o 
  -7  12   1        5.55        8.88      4.26 o 
  -6  12   1      224.73      228.39      8.46 o 
  -5  12   1       47.50       18.20      5.24 o 
  -4  12   1      249.52      277.67      9.85 o 
  -3  12   1       62.96      134.59      7.28 o 
  -2  12   1       87.33       69.67      7.40 o 
  -1  12   1     1166.85     1199.58     19.90 o 
   0  12   1     2222.00     2305.82     30.98 o 
   1  12   1       49.64       14.45      5.44 o 
   2  12   1     2208.26     2594.28     22.34 o 
   3  12   1        4.25       18.41      3.45 o 
   4  12   1       19.97       13.68      3.27 o 
   5  12   1      258.45      185.13      6.84 o 
   6  12   1      267.03      238.21      8.52 o 
   7  12   1        0.42        5.81      5.14 o 
   8  12   1        0.08       -5.30      8.05 o 
   9  12   1      137.26      142.62     12.95 o 
  10  12   1      306.20      268.95     19.75 o 
  11  12   1        2.80       17.80     29.31 o 
  12  12   1        1.89      -24.60     42.27 o 
 -12  13   1       44.14       22.62     19.38 o 
 -11  13   1      274.44      259.90     30.19 o 
 -10  13   1      102.69      126.61     15.23 o 
  -9  13   1      142.84      172.99     16.65 o 
  -8  13   1      709.16      660.04     20.10 o 
  -7  13   1      137.43      128.10      7.08 o 
  -6  13   1       51.43       25.19      4.76 o 
  -5  13   1       27.37       26.65      5.09 o 
  -4  13   1       76.92       67.41      6.02 o 
  -3  13   1      102.66       71.25      6.16 o 
  -2  13   1     6035.53     6242.85     51.48 o 
  -1  13   1     2719.40     3136.56     33.00 o 
   0  13   1     3695.31     3573.77     35.54 o 
   1  13   1      595.84      671.50     13.30 o 
   2  13   1      214.84      149.62      6.30 o 
   3  13   1        6.18       16.46      3.43 o 
   4  13   1      323.17      359.80      9.49 o 
   5  13   1       19.98       34.44      3.68 o 
   6  13   1      152.50      213.86      9.05 o 
   7  13   1     2381.64     2331.34     29.17 o 
   8  13   1      153.05      170.31     13.39 o 
   9  13   1      274.85      242.55     16.08 o 
  10  13   1      197.86      175.62     32.00 o 
  11  13   1      115.67       93.87     24.16 o 
 -11  14   1       17.96       71.10     20.38 o 
 -10  14   1       43.55       46.53     13.01 o 
  -9  14   1       43.04       55.98     12.18 o 
  -8  14   1        0.58       15.80      7.63 o 
  -7  14   1     1886.85     1883.84     23.00 o 
  -6  14   1      236.50      291.98     10.09 o 
  -5  14   1      788.62      830.15     17.27 o 
  -4  14   1        2.55        8.69      4.88 o 
  -3  14   1      323.63      270.07     10.24 o 
  -2  14   1     3797.29     3709.24     41.47 o 
  -1  14   1     2435.79     3009.40     33.75 o 
   0  14   1      931.13     1531.67     24.79 o 
   1  14   1     1184.71     1348.02     19.10 o 
   2  14   1     1058.61     1109.54     17.85 o 
   3  14   1     1100.82     1099.54     16.12 o 
   4  14   1     2729.25     2428.17     25.29 o 
   5  14   1      185.23      231.96      7.28 o 
   6  14   1      982.58     1078.88     18.76 o 
   7  14   1       75.24       98.66      8.26 o 
   8  14   1      405.21      351.00     17.89 o 
   9  14   1      611.90      569.73     22.73 o 
  10  14   1      181.76      195.13     26.89 o 
  11  14   1      244.42      245.45     24.00 o 
 -11  15   1      721.30      794.51     40.04 o 
 -10  15   1      468.35      537.28     26.58 o 
  -9  15   1      736.30      783.16     26.95 o 
  -8  15   1       42.01       43.92      8.85 o 
  -7  15   1      749.33      719.70     15.20 o 
  -6  15   1     1402.82     1241.62     19.44 o 
  -5  15   1     3372.96     3309.81     31.09 o 
  -4  15   1      501.78      464.38     13.54 o 
  -3  15   1     6022.04     7076.13     54.08 o 
  -2  15   1     1542.21     1239.33     25.44 o 
  -1  15   1      872.03      544.96     15.75 o 
   0  15   1     4251.90     4355.96     42.19 o 
   1  15   1      807.85      952.72     16.89 o 
   2  15   1      456.20      551.49     13.40 o 
   3  15   1     2593.39     2872.31     25.79 o 
   4  15   1       25.28       16.52      4.51 o 
   5  15   1     2933.21     2661.71     23.00 o 
   6  15   1      286.08      451.03     12.96 o 
   7  15   1     1413.72     1444.65     24.40 o 
   8  15   1     2359.48     2387.18     42.26 o 
   9  15   1      330.77      379.40     19.74 o 
  10  15   1      202.42      198.04     22.17 o 
  11  15   1        1.30       27.83     18.47 o 
 -11  16   1      230.37      362.41     30.06 o 
 -10  16   1       50.61      108.10     19.07 o 
  -9  16   1      681.59      794.85     27.89 o 
  -8  16   1      129.19      150.23     12.68 o 
  -7  16   1     2278.44     2367.30     29.57 o 
  -6  16   1     1565.70     1668.75     22.94 o 
  -5  16   1     1100.04     1074.52     17.50 o 
  -4  16   1     5114.96     5325.49     44.60 o 
  -3  16   1      730.34      540.85     17.33 o 
  -2  16   1      120.91      162.98     11.45 o 
  -1  16   1        6.17       22.26      7.00 o 
   0  16   1      405.99      509.59     16.27 o 
   1  16   1     7048.40     6485.52     44.29 o 
   2  16   1     4224.30     4478.86     37.71 o 
   3  16   1     5786.06     5568.23     52.50 o 
   4  16   1     2944.97     2483.16     26.45 o 
   5  16   1      455.18      564.05     11.89 o 
   6  16   1        1.33       14.07      5.65 o 
   7  16   1       41.71       68.64      8.53 o 
   8  16   1      444.77      491.79     22.14 o 
   9  16   1      805.46      875.68     28.11 o 
  10  16   1      399.57      397.30     28.62 o 
  11  16   1      772.37      710.53     38.17 o 
 -11  17   1      580.50      580.38     39.99 o 
 -10  17   1     1902.94     2036.67     50.69 o 
  -9  17   1     1995.74     2039.85     42.83 o 
  -8  17   1      644.71      666.38     24.23 o 
  -7  17   1      102.70      138.88      8.98 o 
  -6  17   1       41.58       57.91      7.31 o 
  -5  17   1      921.62     1026.70     17.73 o 
  -4  17   1     4724.44     4282.87     37.95 o 
  -3  17   1     7036.41     6497.59     55.06 o 
  -2  17   1     8055.66     7894.44     66.81 o 
  -1  17   1    11247.16    10727.38     69.92 o 
   0  17   1      304.44      281.18     12.48 o 
   1  17   1      260.63      283.65     15.30 o 
   2  17   1      958.21     1110.14     20.29 o 
   3  17   1      678.81      748.34     17.18 o 
   4  17   1     2747.45     2669.22     28.28 o 
   5  17   1     8584.25     8310.45     47.69 o 
   6  17   1     2326.22     2331.59     29.07 o 
   7  17   1     1988.64     2020.75     27.83 o 
   8  17   1     1876.43     1860.61     38.59 o 
   9  17   1      952.39     1044.84     35.49 o 
  10  17   1      338.94      315.21     26.74 o 
  11  17   1       59.25      127.11     33.91 o 
 -11  18   1       15.85       78.19     24.35 o 
 -10  18   1       70.70      141.67     19.99 o 
  -9  18   1       49.48      139.16     18.52 o 
  -8  18   1     1104.80     1156.49     31.70 o 
  -7  18   1      796.43      790.34     19.70 o 
  -6  18   1     5114.39     5119.75     41.23 o 
  -5  18   1    11279.88    10854.44     56.37 o 
  -4  18   1     1699.29     1370.53     22.68 o 
  -3  18   1     1251.24     1415.59     28.26 o 
  -2  18   1     1399.38     1909.55     40.45 o 
  -1  18   1     1757.98     2232.11     34.37 o 
   0  18   1     3592.48     3798.60     43.67 o 
   1  18   1     4512.08     4258.38     42.67 o 
   2  18   1     5613.01     4793.30     41.42 o 
   3  18   1    12563.94    11881.05     63.04 o 
   4  18   1     3440.06     3419.79     32.85 o 
   5  18   1     1893.51     1742.09     24.20 o 
   6  18   1     1309.09     1361.42     23.08 o 
   7  18   1       58.01      111.92     12.18 o 
   8  18   1      551.52      622.27     24.65 o 
   9  18   1      326.68      419.38     25.46 o 
  10  18   1      975.75      982.58     43.19 o 
  11  18   1     1313.84     1373.67     52.85 o 
 -11  19   1     1190.80     1190.65     49.60 o 
 -10  19   1     1043.65     1065.57     38.26 o 
  -9  19   1     1789.29     1878.69     41.78 o 
  -8  19   1     2383.23     2431.65     45.33 o 
  -7  19   1      226.51      314.04     13.88 o 
  -6  19   1       68.15      141.21     11.59 o 
  -5  19   1     1232.10     1452.04     22.39 o 
  -4  19   1     5725.86     5782.88     45.94 o 
  -3  19   1    12492.45    11522.79     77.68 o 
  -2  19   1     7597.98     7257.48     68.19 o 
  -1  19   1     7463.68     7604.13     62.93 o 
   0  19   1     4710.23     4948.34     51.47 o 
   1  19   1      613.21      637.19     18.90 o 
   2  19   1      954.43     1064.10     21.41 o 
   3  19   1      727.51      787.34     35.92 o 
   4  19   1     5606.88     5608.17     70.97 o 
   5  19   1     2804.78     2832.43     32.70 o 
   6  19   1     3422.01     3260.25     35.60 o 
   7  19   1     3136.98     3205.47     36.50 o 
   8  19   1     1250.36     1245.38     32.81 o 
   9  19   1     2542.80     2426.53     53.96 o 
  10  19   1      483.05      540.26     35.21 o 
 -10  20   1        4.15       49.74     20.62 o 
  -9  20   1      118.40      153.99     16.43 o 
  -8  20   1       84.97      119.02     14.62 o 
  -7  20   1     2373.84     2351.23     34.64 o 
  -6  20   1     5305.57     5284.33     45.80 o 
  -5  20   1     9224.72     8918.14     61.91 o 
  -4  20   1     4893.97     4842.51     40.60 o 
  -3  20   1      314.71      484.47     28.16 o 
  -2  20   1      811.33      868.78     27.98 o 
  -1  20   1      608.56      863.32     23.65 o 
   0  20   1      263.75      421.46     16.07 o 
   1  20   1     4755.04     5062.51     44.01 o 
   2  20   1    10118.11     9836.31     62.59 o 
   3  20   1     9421.42     9022.85     70.05 o 
   4  20   1     8624.09     8129.79     54.75 o 
   5  20   1      750.86      794.70     18.89 o 
   6  20   1      267.75      332.46     13.75 o 
   7  20   1      112.62      156.01     11.71 o 
   8  20   1       65.47       90.51     14.89 o 
   9  20   1      772.37      783.63     40.09 o 
  10  20   1     1146.52     1182.42     40.52 o 
 -10  21   1     1094.06     1086.75     42.05 o 
  -9  21   1     1009.80     1081.40     38.20 o 
  -8  21   1     1110.13     1141.79     32.15 o 
  -7  21   1      752.91      767.02     21.28 o 
  -6  21   1        3.27       34.33      7.80 o 
  -5  21   1     2622.95     2470.02     29.15 o 
  -4  21   1     1170.17     1213.54     21.73 o 
  -3  21   1     4605.40     4849.35     59.12 o 
  -2  21   1     9252.33     9017.42     72.84 o 
  -1  21   1     1186.15     1250.91     27.51 o 
   0  21   1     1313.18     1297.50     24.13 o 
   1  21   1     2716.55     2950.70     34.89 o 
   2  21   1      707.60      984.79     22.61 o 
   3  21   1       19.23      147.61     14.98 o 
   4  21   1      175.63      258.94     18.43 o 
   5  21   1     6838.88     6585.44     58.43 o 
   6  21   1     4569.48     4546.77     48.00 o 
   7  21   1     1251.95     1279.76     26.63 o 
   8  21   1     1067.47      999.72     34.58 o 
   9  21   1      280.03      356.03     24.39 o 
  10  21   1      249.19      262.90     22.83 o 
 -10  22   1       27.69      102.50     19.37 o 
  -9  22   1      509.50      499.99     33.74 o 
  -8  22   1      450.21      476.49     31.69 o 
  -7  22   1     1509.64     1445.20     31.34 o 
  -6  22   1     1831.33     1735.63     27.28 o 
  -5  22   1      300.87      268.74     11.34 o 
  -4  22   1     4008.67     4082.77     38.79 o 
  -3  22   1     1435.73     1691.62     43.87 o 
  -2  22   1      248.06      488.27     31.51 o 
  -1  22   1       12.09       43.08     15.31 o 
   0  22   1      179.19      202.99     10.38 o 
   1  22   1      934.36      999.27     21.28 o 
   2  22   1     4832.42     4782.79     46.01 o 
   3  22   1     5548.93     5413.67     58.45 o 
   4  22   1     1536.03     1376.06     27.62 o 
   5  22   1     2381.31     2412.42     36.88 o 
   6  22   1      404.26      437.80     16.96 o 
   7  22   1      278.16      254.01     14.57 o 
   8  22   1       48.76       60.00     13.71 o 
   9  22   1      954.44      986.72     36.91 o 
  10  22   1      251.46      328.29     24.43 o 
 -10  23   1      253.19      315.79     25.20 o 
  -9  23   1      291.38      320.78     23.29 o 
  -8  23   1      179.42      194.57     18.08 o 
  -7  23   1       49.78       53.47      9.32 o 
  -6  23   1       46.63       62.39      9.65 o 
  -5  23   1       57.86       85.25      7.92 o 
  -4  23   1      892.34      915.71     19.92 o 
  -3  23   1     1662.82     1730.60     30.21 o 
  -2  23   1      576.30      648.06     23.81 o 
  -1  23   1      619.05      614.60     27.80 o 
   0  23   1       64.44       91.47      8.32 o 
   1  23   1       52.20       58.93      8.07 o 
   2  23   1      246.90      313.98     18.28 o 
   3  23   1        5.57       90.86     13.68 o 
   4  23   1      562.27      595.57     19.75 o 
   5  23   1      694.18      653.96     20.56 o 
   6  23   1      489.47      467.96     17.22 o 
   7  23   1      579.22      604.88     19.59 o 
   8  23   1      333.30      340.15     22.15 o 
   9  23   1       20.85       24.65     12.67 o 
  10  23   1       11.70       30.59     16.66 o 
  -9  24   1      348.24      344.37     23.47 o 
  -8  24   1       61.44       39.15     11.77 o 
  -7  24   1        3.42       -5.16      7.86 o 
  -6  24   1        1.25       20.21      8.47 o 
  -5  24   1      929.20      930.71     20.98 o 
  -4  24   1      268.47      270.70     12.94 o 
  -3  24   1      489.36      524.06     17.88 o 
  -2  24   1      165.96      187.76     14.29 o 
  -1  24   1      731.53      799.65     32.45 o 
   0  24   1      511.04      417.46     20.74 o 
   1  24   1      210.51      212.15     11.84 o 
   2  24   1      101.74      116.07     11.41 o 
   3  24   1        2.92       13.43      8.34 o 
   4  24   1      391.37      368.64     16.45 o 
   5  24   1       15.47       24.56     10.22 o 
   6  24   1       53.10       52.56      8.38 o 
   7  24   1        6.59       12.08      8.02 o 
   8  24   1      290.69      258.92     20.08 o 
   9  24   1       51.59       45.64     18.45 o 
  -9  25   1       70.83       53.18     16.47 o 
  -8  25   1        5.95      -15.41     12.57 o 
  -7  25   1       21.35       16.88      8.47 o 
  -6  25   1        1.01       -6.70      7.93 o 
  -5  25   1      362.50      387.44     15.82 o 
  -4  25   1        5.10       10.02      6.54 o 
  -3  25   1       74.30       81.43      9.34 o 
  -2  25   1       28.17       35.65     10.07 o 
  -1  25   1      233.74      239.48     17.22 o 
   0  25   1      384.23      356.34     18.07 o 
   1  25   1      292.83      257.69     15.43 o 
   2  25   1      778.40      732.50     24.05 o 
   3  25   1      206.10      220.36     14.41 o 
   4  25   1      386.13      392.93     16.92 o 
   5  25   1     1405.82     1317.62     29.40 o 
   6  25   1        1.75        7.84      7.65 o 
   7  25   1        3.83       -0.15      8.04 o 
   8  25   1       43.41       33.19     13.36 o 
   9  25   1        2.38        5.53     13.20 o 
  -9  26   1       83.31       68.43     13.85 o 
  -8  26   1        2.63       -9.70     12.39 o 
  -7  26   1      297.46      260.06     15.34 o 
  -6  26   1       33.52       29.89      8.38 o 
  -5  26   1      843.45      867.72     25.34 o 
  -4  26   1      196.40      220.78     12.08 o 
  -3  26   1       29.48       29.49      7.38 o 
  -2  26   1      116.50       75.40      8.57 o 
  -1  26   1        1.17       37.21     12.02 o 
   0  26   1      431.74      372.85     20.83 o 
   1  26   1      362.17      351.30     18.01 o 
   2  26   1      323.81      348.97     18.51 o 
   3  26   1      965.93      952.32     28.06 o 
   4  26   1      291.93      332.23     16.30 o 
   5  26   1       83.40      109.87     12.80 o 
   6  26   1      243.74      225.48     13.06 o 
   7  26   1       24.06       20.56      8.38 o 
   8  26   1       25.34        2.70     11.81 o 
   9  26   1       50.86       40.26     14.49 o 
  -8  27   1      118.03      101.83     15.06 o 
  -7  27   1       21.68       19.09      8.68 o 
  -6  27   1       86.89       94.91     12.26 o 
  -5  27   1      262.82      271.94     16.18 o 
  -4  27   1      270.86      290.18     13.82 o 
  -3  27   1     1684.48     1678.13     32.30 o 
  -2  27   1      702.06      787.96     24.63 o 
  -1  27   1     3025.10     2854.94     54.87 o 
   0  27   1      669.46      656.98     27.25 o 
   1  27   1      293.65      362.26     18.94 o 
   2  27   1     1661.59     1539.54     35.82 o 
   3  27   1      330.01      386.52     19.28 o 
   4  27   1      545.92      629.52     21.80 o 
   5  27   1      118.69      130.23     13.61 o 
   6  27   1      201.86      181.10     13.90 o 
   7  27   1      573.39      512.05     21.29 o 
   8  27   1      105.94       77.07     13.68 o 
  -8  28   1       68.55       47.26     14.57 o 
  -7  28   1      565.25      538.63     21.96 o 
  -6  28   1      975.37      933.34     30.47 o 
  -5  28   1     1794.15     1816.35     36.39 o 
  -4  28   1      311.97      348.36     15.33 o 
  -3  28   1      613.78      697.18     22.17 o 
  -2  28   1      406.40      389.14     22.81 o 
  -1  28   1      213.71      365.77     23.01 o 
   0  28   1        2.86       45.63     17.12 o 
   1  28   1     2501.50     2557.26     47.10 o 
   2  28   1     1583.23     1690.15     38.36 o 
   3  28   1     1277.07     1248.70     33.02 o 
   4  28   1     1150.43     1081.83     28.47 o 
   5  28   1      601.53      619.96     25.06 o 
   6  28   1      220.97      218.14     15.05 o 
   7  28   1      158.47      195.93     15.12 o 
   8  28   1        0.25      -21.35     12.26 o 
  -8  29   1      713.17      663.91     32.46 o 
  -7  29   1       13.06       17.99     13.36 o 
  -6  29   1        2.59        7.08     13.60 o 
  -5  29   1      314.80      316.10     17.41 o 
  -4  29   1      395.69      400.54     21.47 o 
  -3  29   1     1313.61     1320.30     34.58 o 
  -2  29   1     2642.34     2474.59     53.63 o 
  -1  29   1     2080.53     2164.45     50.36 o 
   0  29   1     2152.92     2119.67     49.58 o 
   1  29   1     1627.78     1699.88     39.72 o 
   2  29   1      108.75      201.33     16.32 o 
   3  29   1       52.68       87.34     13.28 o 
   4  29   1       71.33       62.52     10.69 o 
   5  29   1     1558.59     1450.80     40.09 o 
   6  29   1      530.86      578.14     22.99 o 
   7  29   1      986.01     1012.50     30.11 o 
   8  29   1      538.83      464.43     27.68 o 
  -7  30   1     1054.17     1052.90     31.49 o 
  -6  30   1      732.87      724.29     28.59 o 
  -5  30   1      545.35      571.55     24.96 o 
  -4  30   1     2864.51     2784.55     52.31 o 
  -3  30   1      632.01      736.87     31.59 o 
  -2  30   1      186.76      329.56     23.91 o 
  -1  30   1       19.49      124.61     18.85 o 
   0  30   1      581.52      729.47     42.77 o 
   1  30   1     1415.97     1516.29     38.36 o 
   2  30   1     2187.93     2076.10     44.28 o 
   3  30   1     3328.70     3256.32     55.04 o 
   4  30   1     1035.18     1031.89     29.87 o 
   5  30   1      725.83      783.01     41.48 o 
   6  30   1      394.19      407.85     20.42 o 
   7  30   1       32.12       51.80     11.35 o 
  -7  31   1      220.32      206.93     16.44 o 
  -6  31   1       48.22       36.09     18.30 o 
  -5  31   1      144.56      155.14     18.20 o 
  -4  31   1      264.11      335.24     22.53 o 
  -3  31   1     2852.61     2819.34     59.77 o 
  -2  31   1     2164.79     2165.65     52.67 o 
  -1  31   1     1582.01     1657.75     46.15 o 
   0  31   1     1827.55     1906.64     49.36 o 
   1  31   1      813.86      930.32     35.49 o 
   2  31   1      366.06      460.94     23.30 o 
   3  31   1       28.13      121.78     16.30 o 
   4  31   1       27.42       91.74     13.15 o 
   5  31   1      732.87      716.49     32.90 o 
   6  31   1      990.01      940.71     29.81 o 
   7  31   1      791.15      776.73     30.35 o 
  -6  32   1      598.03      579.86     26.45 o 
  -5  32   1      985.59      929.77     37.17 o 
  -4  32   1     1479.09     1492.33     40.45 o 
  -3  32   1     1181.15     1430.55     44.57 o 
  -2  32   1      133.33      242.98     21.68 o 
  -1  32   1      329.92      439.40     26.01 o 
   0  32   1      556.90      786.08     33.32 o 
   1  32   1     1086.86     1182.64     40.25 o 
   2  32   1     1327.21     1382.96     37.94 o 
   3  32   1     1688.29     1722.03     41.94 o 
   4  32   1     2096.19     1975.34     41.36 o 
   5  32   1      521.35      449.79     26.94 o 
   6  32   1        0.62       19.69     13.95 o 
  -6  33   1       57.32       70.66     14.52 o 
  -5  33   1       11.57       25.96     14.26 o 
  -4  33   1      303.56      318.81     24.54 o 
  -3  33   1      764.26      787.43     30.98 o 
  -2  33   1     1082.16     1104.50     39.80 o 
  -1  33   1     1219.38     1290.16     48.76 o 
   0  33   1      899.53      935.49     36.97 o 
   1  33   1      424.45      470.03     27.19 o 
   2  33   1       26.79       69.31     12.95 o 
   3  33   1       22.31      116.72     18.72 o 
   4  33   1      225.24      268.32     20.98 o 
   5  33   1      278.46      292.01     23.55 o 
  -5  34   1      220.42      182.23     16.85 o 
  -4  34   1      120.71      104.16     14.60 o 
  -3  34   1      401.38      381.41     22.28 o 
  -2  34   1       44.27       69.23     16.11 o 
  -1  34   1       26.69       87.63     15.73 o 
   0  34   1      338.64      416.08     26.28 o 
   1  34   1      548.70      580.00     32.10 o 
   2  34   1      501.30      480.92     27.45 o 
   3  34   1      720.04      745.39     27.18 o 
   4  34   1      611.75      640.50     32.86 o 
   5  34   1      338.63      351.81     25.38 o 
  -4  35   1      102.13      114.79     15.77 o 
  -3  35   1       33.82       40.35     13.00 o 
  -2  35   1      264.84      216.43     22.54 o 
  -1  35   1      208.77      225.84     20.94 o 
   0  35   1       61.38       72.33     14.34 o 
   1  35   1       41.36       70.31     14.73 o 
   2  35   1       39.12       84.52     15.75 o 
   3  35   1        5.27       11.32     11.13 o 
   4  35   1      151.39      116.07     19.19 o 
  -3  36   1       49.03       40.25     12.99 o 
  -2  36   1       34.35       28.32     12.28 o 
  -1  36   1       15.97       37.57     16.45 o 
   0  36   1        8.21       36.52     13.63 o 
   1  36   1      125.13      159.69     19.44 o 
   2  36   1       36.45       42.81     14.43 o 
   3  36   1      180.39      201.17     18.35 o 
  -1  37   1       28.01       37.12     14.68 o 
   0  37   1        9.70       26.26     13.25 o 
   1  37   1      161.82      170.31     19.79 o 
 -12   0   2      369.79      386.20     37.61 o 
 -11   0   2     2741.49     2763.15     83.64 o 
 -10   0   2     1322.33     1366.24     57.44 o 
  -9   0   2     1201.76     1312.18     88.33 o 
  -8   0   2      157.61       86.63     31.10 o 
  -7   0   2      419.29      410.99     32.88 o 
  -6   0   2     6477.93     6066.98    119.66 o 
  -5   0   2    10514.09     9177.85     76.02 o 
  -4   0   2    18088.37    17172.99     68.44 o 
  -3   0   2    24866.20    23695.14    131.33 o 
  -2   0   2    26534.07    26642.63    219.28 o 
  -1   0   2    19290.29    21726.18    103.45 o 
   1   0   2    11379.39    15593.41     86.61 o 
   2   0   2    11316.43    11865.90     66.05 o 
   3   0   2     5217.80     5587.69     48.47 o 
   4   0   2    10405.71    10801.00     45.94 o 
   5   0   2     6166.71     6328.27    107.70 o 
   6   0   2     3451.62     3007.32     62.96 o 
   7   0   2     5714.65     5319.46     52.38 o 
   8   0   2       37.05      117.80     23.03 o 
   9   0   2     1161.59     1227.62     51.99 o 
  10   0   2      639.71      582.74     39.25 o 
  11   0   2      100.34      190.67     30.82 o 
  12   0   2      804.74      896.44     53.12 o 
 -12   1   2        2.43       32.99     18.08 o 
 -11   1   2      131.73      205.51     22.76 o 
 -10   1   2     1296.60     1191.41     37.31 o 
  -9   1   2     4249.02     4203.55     70.52 o 
  -8   1   2     3424.26     3661.10     55.14 o 
  -7   1   2     6957.48     6835.67     62.10 o 
  -6   1   2     5416.92     4678.79     74.67 o 
  -5   1   2    11516.06    10891.49     90.98 o 
  -4   1   2      137.53      193.15      5.48 o 
  -3   1   2     1058.80     1340.22     16.65 o 
  -2   1   2    26861.21    27585.57    169.72 o 
  -1   1   2    21620.75    21644.49    151.65 o 
   1   1   2    11064.02    13319.09     78.79 o 
   2   1   2     1540.16     2114.84     20.86 o 
   3   1   2    11992.36    14317.28     91.59 o 
   4   1   2     1309.21     1208.56     10.82 o 
   5   1   2     2042.76     1790.41     24.10 o 
   6   1   2     4942.15     5368.99     37.45 o 
   7   1   2      647.66      627.04     13.14 o 
   8   1   2     4923.15     4817.70     64.79 o 
   9   1   2     3586.97     3655.96     60.72 o 
  10   1   2      932.23      908.86     33.50 o 
  11   1   2     2132.21     2042.02     51.59 o 
  12   1   2      277.09      372.46     29.94 o 
 -12   2   2      472.06      582.72     31.21 o 
 -11   2   2     1928.02     2028.46     51.16 o 
 -10   2   2      594.89      733.38     30.40 o 
  -9   2   2      284.92      345.99     17.40 o 
  -8   2   2      641.92      657.93     26.73 o 
  -7   2   2      204.99      231.39     15.01 o 
  -6   2   2     3858.27     4089.08     69.68 o 
  -5   2   2     5464.98     5514.60     39.68 o 
  -4   2   2     3424.53     3020.47     18.97 o 
  -3   2   2    15220.31    17228.22     70.48 o 
  -2   2   2     7713.59     8339.63     43.39 o 
  -1   2   2    30195.84    31346.04    164.53 o 
   1   2   2     2637.22     3004.50     15.84 o 
   2   2   2    16580.99    18344.19     71.82 o 
   3   2   2     1200.96     1274.88     12.98 o 
   4   2   2    12289.20    11980.54     40.74 o 
   5   2   2    14835.89    14106.13    105.67 o 
   6   2   2     2545.79     2412.30     65.35 o 
   7   2   2     5001.03     5085.98     47.67 o 
   8   2   2        3.46       23.81     14.48 o 
   9   2   2       16.94       75.31     15.91 o 
  10   2   2      749.57      699.36     29.98 o 
  11   2   2        6.21       65.60     17.26 o 
  12   2   2      246.55      244.69     22.47 o 
 -12   3   2      245.75      313.15     28.98 o 
 -11   3   2      265.03      295.19     23.20 o 
 -10   3   2     1561.51     1485.54     42.71 o 
  -9   3   2     1064.70     1265.86     30.25 o 
  -8   3   2     2168.65     2219.87     70.18 o 
  -7   3   2     5210.06     5435.18     55.92 o 
  -6   3   2      306.86      269.89     19.73 o 
  -5   3   2      204.33      193.96      6.43 o 
  -4   3   2      269.04      261.73      5.99 o 
  -3   3   2       37.85       28.19      3.36 o 
  -2   3   2     1267.90     1572.96     16.66 o 
  -1   3   2     1326.11     1542.89     16.63 o 
   0   3   2    10658.37    11538.47    105.19 o 
   1   3   2    64706.64    68528.63    223.02 o 
   2   3   2     5301.71     5755.21     30.92 o 
   3   3   2    19745.73    20968.10     65.92 o 
   4   3   2      937.72     1145.09     13.54 o 
   5   3   2      147.15      122.17     13.48 o 
   6   3   2      760.68      638.55     20.55 o 
   7   3   2     2454.27     2534.65     34.89 o 
   8   3   2     2691.12     2791.64     49.43 o 
   9   3   2     2677.78     2560.56     50.99 o 
  10   3   2      661.87      669.68     29.27 o 
  11   3   2      787.62      720.13     32.25 o 
  12   3   2      379.76      378.20     26.14 o 
 -12   4   2      416.74      474.18     32.85 o 
 -11   4   2      267.25      266.79     24.00 o 
 -10   4   2       20.91       56.85     16.42 o 
  -9   4   2      300.94      329.35     17.18 o 
  -8   4   2      236.66      306.46     14.45 o 
  -7   4   2     1344.84     1473.11     29.79 o 
  -6   4   2      903.83      837.31     21.13 o 
  -5   4   2     1166.02     1148.40     17.96 o 
  -4   4   2     3521.23     4440.88     27.16 o 
  -3   4   2    11966.25    14863.23     86.72 o 
  -2   4   2     6955.42     7574.41     60.03 o 
  -1   4   2     7291.87     7118.85     40.68 o 
   0   4   2    17206.90    18836.47    154.10 o 
   1   4   2     1746.19     2178.12     16.98 o 
   2   4   2     1532.93     1754.63     19.07 o 
   3   4   2     3963.48     4171.93     29.40 o 
   4   4   2     5142.54     5066.50     37.54 o 
   5   4   2     3906.98     3712.92     30.43 o 
   6   4   2     2184.78     2520.30     42.91 o 
   7   4   2      670.49      744.63     20.16 o 
   8   4   2       29.54       18.79     20.41 o 
   9   4   2      354.61      326.38     20.54 o 
  10   4   2      241.61      283.25     22.41 o 
  11   4   2        2.20       27.02     13.92 o 
  12   4   2      235.97      203.00     17.71 o 
 -12   5   2        1.22       -6.24     17.07 o 
 -11   5   2       90.87       88.39     16.98 o 
 -10   5   2        1.72       24.37     13.73 o 
  -9   5   2      931.72      880.95     28.33 o 
  -8   5   2      642.91      642.81     21.39 o 
  -7   5   2      298.97      260.22     14.29 o 
  -6   5   2        1.10        6.77      5.30 o 
  -5   5   2      564.82      638.03     14.12 o 
  -4   5   2        5.81       15.50      4.11 o 
  -3   5   2       14.61        9.25      3.60 o 
  -2   5   2       71.41      107.49      3.96 o 
  -1   5   2    25525.81    28616.49    192.95 o 
   0   5   2      121.44      139.13      6.57 o 
   1   5   2     2187.80     2946.77     23.99 o 
   2   5   2     3684.62     3375.68     23.72 o 
   3   5   2      186.40      137.59      5.49 o 
   4   5   2     1018.53      960.57     15.58 o 
   5   5   2       73.27      108.46      5.99 o 
   6   5   2     1009.17     1156.96     17.41 o 
   7   5   2     2618.32     2853.25     35.23 o 
   8   5   2      811.56      783.09     22.01 o 
   9   5   2       37.96       56.34     11.83 o 
  10   5   2      927.48      951.51     34.15 o 
  11   5   2      140.16      166.23     21.95 o 
  12   5   2        2.31        3.26     16.19 o 
 -12   6   2       16.84       -7.51     16.54 o 
 -11   6   2        0.40      -25.98     15.82 o 
 -10   6   2        4.45       11.63     20.43 o 
  -9   6   2        7.79       13.53      8.86 o 
  -8   6   2       17.56       18.79      9.02 o 
  -7   6   2      468.83      471.32     12.12 o 
  -6   6   2      365.71      243.15      9.63 o 
  -5   6   2      371.96      425.93      9.89 o 
  -4   6   2       92.29      206.19      7.76 o 
  -3   6   2     4196.58     4338.93     38.81 o 
  -2   6   2     4289.07     4442.13     23.95 o 
  -1   6   2     2083.25     2303.06     24.05 o 
   0   6   2     2940.03     3377.33     37.58 o 
   1   6   2    10765.96    10537.44     43.98 o 
   2   6   2      532.56      582.26     10.55 o 
   3   6   2     1615.05     1647.35     17.16 o 
   4   6   2       46.73       30.23      4.91 o 
   5   6   2        7.36       12.39      4.77 o 
   6   6   2      236.06      184.69      8.19 o 
   7   6   2      656.31      592.50     17.04 o 
   8   6   2      577.54      518.06     18.57 o 
   9   6   2      149.81      140.95     13.30 o 
  10   6   2       99.85       94.09     13.74 o 
  11   6   2      209.81      188.10     17.58 o 
  12   6   2       44.25       45.41     15.44 o 
 -12   7   2       73.32       91.83     17.57 o 
 -11   7   2       26.42       12.95     14.70 o 
 -10   7   2      428.20      481.77     29.91 o 
  -9   7   2       33.71       47.05      8.85 o 
  -8   7   2       86.10      142.68     10.80 o 
  -7   7   2      204.17      234.75      7.92 o 
  -6   7   2      289.87      331.30     10.35 o 
  -5   7   2        2.51        2.60      3.61 o 
  -4   7   2       98.49       83.44      4.79 o 
  -3   7   2      351.08      230.03      7.34 o 
  -2   7   2      632.24      549.11      9.28 o 
  -1   7   2    31690.62    32488.12    263.88 o 
   0   7   2    10198.23     9208.64     48.38 o 
   1   7   2     1512.82     1171.54     15.96 o 
   2   7   2     1730.73     1329.04     21.34 o 
   3   7   2      357.97      272.86      7.16 o 
   4   7   2     1895.70     2080.38     21.01 o 
   5   7   2       52.51      154.14      7.91 o 
   6   7   2      320.87      260.73      9.49 o 
   7   7   2      616.55      623.13     17.50 o 
   8   7   2      107.83      150.34     10.91 o 
   9   7   2       21.75        8.53     10.37 o 
  10   7   2       91.50       67.36     12.66 o 
  11   7   2      128.80       73.04     14.10 o 
  12   7   2       22.18       49.80     21.49 o 
 -12   8   2      195.28      238.65     25.56 o 
 -11   8   2      131.67      146.90     20.69 o 
 -10   8   2      538.34      517.99     30.48 o 
  -9   8   2      360.85      390.65     16.45 o 
  -8   8   2      254.43      269.02     12.41 o 
  -7   8   2        9.95       26.77      4.43 o 
  -6   8   2       88.39      100.25      6.02 o 
  -5   8   2      931.78      845.65     14.72 o 
  -4   8   2     3353.44     3793.28     26.94 o 
  -3   8   2      113.17      206.33     10.74 o 
  -2   8   2     2213.79     2528.27     24.68 o 
  -1   8   2      985.78      668.55     13.47 o 
   0   8   2      156.36      255.99      9.48 o 
   1   8   2        2.11       32.38      6.51 o 
   2   8   2      109.29       37.21      4.86 o 
   3   8   2     9518.01    10801.29     45.19 o 
   4   8   2     4707.26     4052.16     40.19 o 
   5   8   2     1442.97     1227.93     20.19 o 
   6   8   2     1884.62     2018.97     27.56 o 
   7   8   2     1434.55     1280.92     24.97 o 
   8   8   2     1619.81     1581.19     29.36 o 
   9   8   2       18.68       10.47     10.52 o 
  10   8   2        0.99       -9.30     11.14 o 
  11   8   2      300.91      289.48     24.94 o 
  12   8   2       55.95       92.89     63.36 o 
 -12   9   2      115.29      143.93     28.12 o 
 -11   9   2       69.92       63.29     20.55 o 
 -10   9   2      324.13      349.68     33.85 o 
  -9   9   2     1265.73     1331.82     29.93 o 
  -8   9   2      358.08      497.08     16.12 o 
  -7   9   2     1573.00     1417.94     20.63 o 
  -6   9   2     5267.80     5125.81     35.57 o 
  -5   9   2      362.45      359.03     11.04 o 
  -4   9   2      159.61      275.71      9.77 o 
  -3   9   2     1856.58     2312.26     22.45 o 
  -2   9   2     6553.84     8167.78     43.57 o 
  -1   9   2        4.47       27.01      6.68 o 
   0   9   2        3.57      107.32     14.11 o 
   1   9   2    10591.62    11640.92     61.53 o 
   2   9   2    18422.18    19525.64     84.91 o 
   3   9   2     2436.70     2056.11     21.21 o 
   4   9   2     3275.83     2728.63     26.73 o 
   5   9   2       86.43       54.66      7.05 o 
   6   9   2      150.21      138.14     13.15 o 
   7   9   2       62.39      111.00      7.93 o 
   8   9   2      413.22      398.06     16.32 o 
   9   9   2     1674.15     1581.72     40.08 o 
  10   9   2      926.70      907.60     37.84 o 
  11   9   2      274.11      308.08     30.67 o 
  12   9   2      139.05      193.34     53.32 o 
 -12  10   2      650.88      682.33     49.29 o 
 -11  10   2     1085.20     1053.81     53.95 o 
 -10  10   2     1244.63     1199.46     42.07 o 
  -9  10   2      157.21      198.16     15.63 o 
  -8  10   2     1315.87     1301.95     28.18 o 
  -7  10   2      219.11      204.86     11.76 o 
  -6  10   2     1476.16     1413.87     19.33 o 
  -5  10   2     4405.99     3896.09     34.90 o 
  -4  10   2     3503.10     2716.69     27.23 o 
  -3  10   2     2363.35     2237.95     22.94 o 
  -2  10   2    11367.91    11966.12     74.56 o 
  -1  10   2    17453.37    18571.45     76.79 o 
   0  10   2    13765.52    14547.88     72.46 o 
   1  10   2      131.78      146.31     10.35 o 
   2  10   2     5075.38     5528.00     39.82 o 
   3  10   2     3595.96     3243.03     27.82 o 
   4  10   2     4230.40     3916.90     30.57 o 
   5  10   2    12976.15    12841.63    106.44 o 
   6  10   2     3678.93     3626.24     38.40 o 
   7  10   2     1743.27     1750.98     26.92 o 
   8  10   2     2112.47     1951.96     35.84 o 
   9  10   2      239.58      233.47     18.69 o 
  10  10   2      159.78      219.33     22.40 o 
  11  10   2      182.93      167.16     20.52 o 
  12  10   2      632.01      702.18     49.03 o 
 -12  11   2       61.34      210.99     40.19 o 
 -11  11   2       37.55       47.06     19.68 o 
 -10  11   2       80.90      157.82     17.47 o 
  -9  11   2     1033.86     1150.11     31.33 o 
  -8  11   2     5624.19     5531.97     54.42 o 
  -7  11   2     3938.35     3795.31     35.04 o 
  -6  11   2     3342.27     2814.29     31.27 o 
  -5  11   2     3295.86     2942.88     29.33 o 
  -4  11   2     2740.66     2374.89     26.40 o 
  -3  11   2      539.30      554.16     11.92 o 
  -2  11   2     5898.19     5100.19     38.65 o 
  -1  11   2    11770.88    11727.25     58.65 o 
   0  11   2     2459.45     2548.41     32.99 o 
   1  11   2    11675.98    10160.29     63.26 o 
   2  11   2    11198.41    11669.10     75.46 o 
   3  11   2     3552.95     3876.60     30.06 o 
   4  11   2      509.08      567.84     12.73 o 
   5  11   2       70.71      132.04      8.69 o 
   6  11   2      115.63      162.09     15.62 o 
   7  11   2      142.86      192.10     10.64 o 
   8  11   2      230.17      283.25     15.89 o 
   9  11   2     1647.45     1688.11     41.83 o 
  10  11   2     2449.23     2342.75     59.82 o 
  11  11   2      813.66      816.60     38.52 o 
  12  11   2      740.84      758.08     89.90 o 
 -12  12   2     1362.81     1273.18    140.03 o 
 -11  12   2      250.31      240.85     29.55 o 
 -10  12   2     1204.31     1168.79     37.12 o 
  -9  12   2     2332.61     2350.30     44.13 o 
  -8  12   2     2082.66     2062.83     39.90 o 
  -7  12   2      142.50      154.67      9.21 o 
  -6  12   2       55.85       64.52      8.32 o 
  -5  12   2    10140.47     9391.33     67.61 o 
  -4  12   2    14216.47    13965.57     83.01 o 
  -3  12   2    15482.85    15726.37    141.38 o 
  -2  12   2     5084.34     5087.77     49.76 o 
  -1  12   2     1291.45     1310.65     24.65 o 
   0  12   2    22933.44    22115.24     97.51 o 
   1  12   2      322.93      443.15     16.68 o 
   2  12   2     3517.67     2761.52     48.64 o 
   3  12   2    10756.58    10994.47     64.17 o 
   4  12   2     4007.20     4368.01     41.44 o 
   5  12   2     1848.83     1729.63     22.32 o 
   6  12   2    12225.17    12050.14     70.28 o 
   7  12   2     3147.93     2988.26     36.90 o 
   8  12   2     2272.44     2188.74     39.22 o 
   9  12   2      457.72      496.62     21.12 o 
  10  12   2        1.49       79.71     18.47 o 
  11  12   2      290.28      301.94     34.05 o 
  12  12   2      632.15      737.26     77.30 o 
 -11  13   2      353.10      430.97     53.23 o 
 -10  13   2       67.39      149.39     19.01 o 
  -9  13   2      445.82      525.22     25.20 o 
  -8  13   2     3592.36     3675.05     52.18 o 
  -7  13   2     4432.94     4603.82     40.86 o 
  -6  13   2     8304.52     8157.29     50.34 o 
  -5  13   2     1857.98     1873.99     24.85 o 
  -4  13   2      724.08      696.04     17.15 o 
  -3  13   2    10090.52     9052.52     59.20 o 
  -2  13   2      933.91      995.89     21.05 o 
  -1  13   2     1206.43     1192.45     24.14 o 
   0  13   2    16283.16    17916.97     63.01 o 
   1  13   2     8220.75     6883.86     49.67 o 
   2  13   2    11557.77    10159.17     67.85 o 
   3  13   2      723.29      922.12     24.08 o 
   4  13   2     2309.52     2580.00     28.62 o 
   5  13   2      147.72      118.89      7.32 o 
   6  13   2      166.66      239.10     13.15 o 
   7  13   2      868.10      975.28     22.41 o 
   8  13   2     1829.75     1868.17     36.99 o 
   9  13   2     1451.84     1372.46     33.36 o 
  10  13   2     2425.17     2459.09     53.79 o 
  11  13   2     1012.36     1110.38     57.65 o 
 -11  14   2     1041.38     1121.49     46.71 o 
 -10  14   2     1738.68     1602.10     43.73 o 
  -9  14   2      382.73      382.34     19.88 o 
  -8  14   2     1291.84     1264.77     31.77 o 
  -7  14   2      869.43      918.20     17.41 o 
  -6  14   2      710.83      819.32     17.26 o 
  -5  14   2      388.90      411.88     12.67 o 
  -4  14   2     7565.21     8171.74     57.02 o 
  -3  14   2     2834.21     3506.32     36.60 o 
  -2  14   2    15920.83    15572.98     83.83 o 
  -1  14   2     3305.66     3022.17     39.41 o 
   0  14   2     3507.51     3275.54     46.78 o 
   1  14   2     1227.02     1127.95     21.47 o 
   2  14   2     2163.46     1973.31     40.58 o 
   3  14   2     7842.45     8018.25     56.31 o 
   4  14   2     9541.21     9811.52     50.25 o 
   5  14   2     5464.92     4938.75     34.18 o 
   6  14   2     4960.32     4810.43     46.73 o 
   7  14   2     2897.27     2989.91     34.38 o 
   8  14   2     1124.79     1140.62     25.86 o 
   9  14   2      118.32      148.80     14.56 o 
  10  14   2      136.52      184.47     20.54 o 
  11  14   2     1084.53     1120.68     58.51 o 
 -11  15   2       98.36      243.89     38.71 o 
 -10  15   2      205.80      276.68     19.74 o 
  -9  15   2      916.51      929.16     31.85 o 
  -8  15   2     1030.72     1020.03     28.99 o 
  -7  15   2      916.66      887.77     18.79 o 
  -6  15   2     2410.62     2483.00     29.17 o 
  -5  15   2     1369.30     1237.31     19.90 o 
  -4  15   2      350.54      440.86     13.67 o 
  -3  15   2      125.94      103.80      8.37 o 
  -2  15   2     3268.67     3541.45     50.92 o 
  -1  15   2     1269.59     1278.32     27.34 o 
   0  15   2     2340.33     2278.10     23.22 o 
   1  15   2     8462.67     8443.16     54.13 o 
   2  15   2    10828.99     9772.88     62.66 o 
   3  15   2     1665.81     2048.32     22.60 o 
   4  15   2      780.16      782.80     14.11 o 
   5  15   2      249.98      262.28     12.48 o 
   6  15   2      112.00      115.40      9.32 o 
   7  15   2      831.73      983.09     19.14 o 
   8  15   2     1077.66     1095.86     29.32 o 
   9  15   2     1132.96     1104.91     30.95 o 
  10  15   2      900.92      897.08     33.79 o 
  11  15   2      404.24      402.17     30.87 o 
 -11  16   2      485.60      519.30     33.61 o 
 -10  16   2      358.05      367.89     20.95 o 
  -9  16   2      302.66      307.00     18.84 o 
  -8  16   2      101.66      139.78     13.64 o 
  -7  16   2      535.93      478.84     14.64 o 
  -6  16   2       20.52       26.08      6.12 o 
  -5  16   2      264.28      266.67     10.61 o 
  -4  16   2     1929.47     2184.84     27.33 o 
  -3  16   2     4444.30     4526.09     44.25 o 
  -2  16   2      945.30      564.71     18.14 o 
  -1  16   2     4841.59     4652.73     52.16 o 
   0  16   2      513.36      612.21     12.86 o 
   1  16   2      153.33      143.15      9.27 o 
   2  16   2      232.29      333.26     19.43 o 
   3  16   2     2145.15     2153.46     23.69 o 
   4  16   2     1819.95     1836.07     22.71 o 
   5  16   2     4588.82     4568.17     37.10 o 
   6  16   2     1596.16     1484.90     25.23 o 
   7  16   2      407.70      405.15     13.05 o 
   8  16   2      231.13      230.59     16.00 o 
   9  16   2      258.64      252.67     17.36 o 
  10  16   2       12.70       24.62     14.61 o 
  11  16   2       76.61      107.14     20.09 o 
 -11  17   2      117.19      212.99     47.31 o 
 -10  17   2       96.78      104.86     13.49 o 
  -9  17   2       18.23       36.44     11.14 o 
  -8  17   2      394.02      371.82     18.80 o 
  -7  17   2      919.36      788.24     18.56 o 
  -6  17   2      316.92      254.24     10.97 o 
  -5  17   2     2437.31     2467.44     27.01 o 
  -4  17   2       69.74       72.63      7.13 o 
  -3  17   2      507.46      368.69     14.82 o 
  -2  17   2        0.12       16.09      6.63 o 
  -1  17   2     2161.80     2194.25     30.51 o 
   0  17   2     1081.74     1131.27     17.72 o 
   1  17   2     1673.45     1706.00     23.25 o 
   2  17   2      117.33       79.94      5.45 o 
   3  17   2      305.36      238.87      8.83 o 
   4  17   2      157.48      185.33      8.34 o 
   5  17   2     1700.62     1606.33     23.06 o 
   6  17   2      487.53      378.27     13.90 o 
   7  17   2      159.80      177.36      9.85 o 
   8  17   2      343.22      411.20     19.77 o 
   9  17   2      393.15      409.23     20.67 o 
  10  17   2       51.29       35.25     15.49 o 
  11  17   2       57.75       85.54     19.79 o 
 -11  18   2        0.12       43.22     24.28 o 
 -10  18   2       42.67       58.59     12.24 o 
  -9  18   2      431.49      433.18     21.60 o 
  -8  18   2       34.78       26.01      9.19 o 
  -7  18   2      187.16      177.06     10.18 o 
  -6  18   2     1002.55     1010.54     21.16 o 
  -5  18   2        8.42       25.04      5.88 o 
  -4  18   2       24.18       31.70      6.01 o 
  -3  18   2     1081.67      979.44     22.52 o 
  -2  18   2      458.84      435.38     16.78 o 
  -1  18   2      273.22      397.30     10.49 o 
   0  18   2       79.77       81.79      5.99 o 
   1  18   2      144.05      160.33     13.42 o 
   2  18   2      411.53      355.92     10.43 o 
   3  18   2      344.03      346.45     11.07 o 
   4  18   2       11.16       24.50      6.07 o 
   5  18   2      260.31      286.79     11.08 o 
   6  18   2       61.03       76.07      8.32 o 
   7  18   2      522.23      501.56     15.21 o 
   8  18   2      173.84      183.93     14.68 o 
   9  18   2       32.99       51.62     11.80 o 
  10  18   2      165.40      170.70     21.09 o 
  11  18   2       13.97       44.76     17.43 o 
 -11  19   2        8.46       45.13     21.00 o 
 -10  19   2       57.35       95.19     13.70 o 
  -9  19   2       98.88      113.62     14.28 o 
  -8  19   2      373.56      392.68     19.81 o 
  -7  19   2       62.26       66.61      7.42 o 
  -6  19   2     2009.71     1833.98     37.75 o 
  -5  19   2      106.00      118.41      8.45 o 
  -4  19   2      373.37      433.36     14.28 o 
  -3  19   2      106.55      168.27     10.59 o 
  -2  19   2      793.98      687.95     19.68 o 
  -1  19   2      483.08      565.08     12.50 o 
   0  19   2      270.48      298.83     10.28 o 
   1  19   2      205.15      207.12      9.59 o 
   2  19   2      235.06      198.81      8.60 o 
   3  19   2      167.45      161.46     10.33 o 
   4  19   2      263.57      284.84     10.61 o 
   5  19   2      858.43      834.29     20.56 o 
   6  19   2     1262.00     1227.03     24.56 o 
   7  19   2       79.49       96.21      8.16 o 
   8  19   2        1.54        9.88      9.16 o 
   9  19   2       21.18       27.83     12.36 o 
  10  19   2       20.74       62.32     17.62 o 
 -10  20   2       26.20       24.81     10.19 o 
  -9  20   2      697.44      714.84     27.48 o 
  -8  20   2       62.93       85.85     12.61 o 
  -7  20   2       12.48       24.71      6.52 o 
  -6  20   2      552.13      478.15     16.15 o 
  -5  20   2     3953.53     3576.81     35.99 o 
  -4  20   2      739.66      808.84     18.90 o 
  -3  20   2     1674.98     1784.84     26.92 o 
  -2  20   2      107.70       84.94      9.27 o 
  -1  20   2      580.92      575.46     13.02 o 
   0  20   2     1235.69     1241.92     20.29 o 
   1  20   2      404.02      412.09     13.30 o 
   2  20   2      102.78      110.11      8.38 o 
   3  20   2     1167.87     1246.17     26.44 o 
   4  20   2     1766.77     1683.17     27.97 o 
   5  20   2     1567.36     1440.33     27.21 o 
   6  20   2     1094.49     1078.62     23.82 o 
   7  20   2      459.92      475.63     15.50 o 
   8  20   2       35.36       49.64     10.81 o 
   9  20   2      221.73      203.68     18.94 o 
  10  20   2      144.89      181.82     23.04 o 
 -10  21   2      142.56      188.90     20.00 o 
  -9  21   2      312.98      334.56     22.47 o 
  -8  21   2      443.16      452.48     23.86 o 
  -7  21   2     1187.09     1140.16     23.57 o 
  -6  21   2     1483.79     1425.63     27.04 o 
  -5  21   2        1.23       34.49      7.66 o 
  -4  21   2     1493.22     1367.41     24.98 o 
  -3  21   2      851.78      992.64     21.49 o 
  -2  21   2        3.06       11.13     10.41 o 
  -1  21   2       14.85       31.31      8.68 o 
   0  21   2      881.81      908.05     18.29 o 
   1  21   2     4753.67     4826.04     43.12 o 
   2  21   2     3731.24     3425.70     44.75 o 
   3  21   2      125.65      134.13     11.56 o 
   4  21   2      561.11      580.92     18.08 o 
   5  21   2       41.66       92.72     10.08 o 
   6  21   2       11.42       13.19      7.76 o 
   7  21   2      702.94      685.14     18.75 o 
   8  21   2      248.36      294.20     18.69 o 
   9  21   2      689.67      662.36     29.95 o 
  10  21   2      596.11      623.57     36.09 o 
 -10  22   2      741.29      773.86     34.63 o 
  -9  22   2      404.22      454.46     26.24 o 
  -8  22   2      171.60      194.37     15.98 o 
  -7  22   2      408.54      392.44     15.14 o 
  -6  22   2      463.43      476.10     17.01 o 
  -5  22   2      677.45      604.22     17.40 o 
  -4  22   2     4587.55     4349.91     47.46 o 
  -3  22   2     4306.50     4522.56     47.78 o 
  -2  22   2     4479.36     4334.26     51.74 o 
  -1  22   2     2919.71     2585.52     41.42 o 
   0  22   2     3040.27     3155.37     50.21 o 
   1  22   2      353.80      469.04     22.68 o 
   2  22   2       37.29      132.51     14.35 o 
   3  22   2     1593.35     1702.44     32.25 o 
   4  22   2     3397.99     3331.39     40.99 o 
   5  22   2     2442.60     2123.02     31.85 o 
   6  22   2     1753.79     1737.02     31.02 o 
   7  22   2      933.12      939.43     23.86 o 
   8  22   2     1282.04     1243.21     34.79 o 
   9  22   2       25.75       48.05     13.85 o 
  10  22   2       10.87       25.03     23.29 o 
 -10  23   2      392.40      404.16     31.35 o 
  -9  23   2      403.26      397.45     25.51 o 
  -8  23   2     1141.17      995.44     35.87 o 
  -7  23   2     1604.90     1631.67     28.98 o 
  -6  23   2     2121.77     2203.62     34.48 o 
  -5  23   2      541.48      556.70     16.46 o 
  -4  23   2      389.33      510.73     32.10 o 
  -3  23   2        3.40       86.67     13.22 o 
  -2  23   2      389.45      610.09     37.48 o 
  -1  23   2     2743.87     2860.10     44.90 o 
   0  23   2     4260.44     4499.07     55.22 o 
   1  23   2     2066.45     2002.01     36.72 o 
   2  23   2     2151.46     2043.40     36.54 o 
   3  23   2      598.36      779.95     23.43 o 
   4  23   2     1219.23     1310.94     27.33 o 
   5  23   2      110.81      142.53     12.81 o 
   6  23   2        1.73       34.31      8.79 o 
   7  23   2      399.67      411.80     17.05 o 
   8  23   2     1104.82     1070.71     38.13 o 
   9  23   2      119.42      136.65     20.18 o 
  -9  24   2      346.47      402.86     26.06 o 
  -8  24   2      286.84      381.79     29.95 o 
  -7  24   2       25.49       60.02     10.32 o 
  -6  24   2      121.16      184.43     13.68 o 
  -5  24   2     1745.52     1696.55     27.95 o 
  -4  24   2     6765.16     6529.74     60.27 o 
  -3  24   2     4337.76     4314.36     48.83 o 
  -2  24   2     5774.09     5661.09     72.21 o 
  -1  24   2     4109.89     4224.19     61.85 o 
   0  24   2     1137.72     1139.88     29.84 o 
   1  24   2      588.94      609.50     22.00 o 
   2  24   2        1.03       57.42     11.52 o 
   3  24   2     2640.57     2692.00     42.44 o 
   4  24   2     3444.99     3502.61     44.33 o 
   5  24   2     1604.76     1575.59     35.85 o 
   6  24   2     2061.43     1909.67     33.60 o 
   7  24   2     1303.55     1248.04     28.12 o 
   8  24   2      960.08     1029.24     37.53 o 
   9  24   2      336.07      391.30     35.80 o 
  -9  25   2      684.74      693.77     35.03 o 
  -8  25   2     1224.48     1170.93     41.71 o 
  -7  25   2     1639.61     1523.52     31.43 o 
  -6  25   2     2414.18     2323.16     36.86 o 
  -5  25   2     2210.83     2301.48     36.03 o 
  -4  25   2       19.44      114.87     13.81 o 
  -3  25   2      521.32      570.63     21.72 o 
  -2  25   2       81.91      273.92     22.53 o 
  -1  25   2      642.03      896.79     31.49 o 
   0  25   2     3137.64     3240.35     49.32 o 
   1  25   2     3216.76     3076.81     47.36 o 
   2  25   2     3484.29     3354.84     48.96 o 
   3  25   2     1590.07     1791.41     36.07 o 
   4  25   2      248.70      398.61     18.48 o 
   5  25   2      211.23      264.49     17.52 o 
   6  25   2       15.76       48.18     10.80 o 
   7  25   2      103.61      159.28     13.21 o 
   8  25   2     1006.38     1007.55     37.34 o 
   9  25   2     1488.62     1472.56     45.91 o 
  -9  26   2      342.58      342.98     25.28 o 
  -8  26   2       69.01      130.22     17.80 o 
  -7  26   2       58.35       80.99     10.85 o 
  -6  26   2      374.40      400.46     18.89 o 
  -5  26   2     2223.69     2179.91     35.81 o 
  -4  26   2      809.55      734.29     22.56 o 
  -3  26   2     3129.01     3013.01     45.88 o 
  -2  26   2     4087.03     3988.14     59.28 o 
  -1  26   2     1905.32     1964.20     44.56 o 
   0  26   2     1820.43     1835.21     42.98 o 
   1  26   2      549.22      638.22     27.62 o 
   2  26   2       78.08      198.78     16.00 o 
   3  26   2      423.85      481.26     20.85 o 
   4  26   2     2799.58     2751.46     42.64 o 
   5  26   2     2342.46     2298.90     44.76 o 
   6  26   2     2196.91     2010.18     35.84 o 
   7  26   2     1765.51     1748.03     37.04 o 
   8  26   2      414.86      475.13     27.54 o 
   9  26   2        5.35       43.78     18.63 o 
  -8  27   2      713.37      580.75     29.67 o 
  -7  27   2      778.59      739.48     25.24 o 
  -6  27   2      955.76      922.37     27.12 o 
  -5  27   2      423.44      448.44     17.87 o 
  -4  27   2      198.67      228.89     14.33 o 
  -3  27   2      175.95      285.58     17.69 o 
  -2  27   2      162.57      308.96     20.30 o 
  -1  27   2      124.88      239.17     22.15 o 
   0  27   2     1316.17     1286.66     33.15 o 
   1  27   2     3077.92     3087.69     49.84 o 
   2  27   2     2463.44     2447.56     43.90 o 
   3  27   2     1934.96     1979.31     40.60 o 
   4  27   2      409.27      473.05     19.62 o 
   5  27   2       22.72       47.62     13.01 o 
   6  27   2      118.56      166.05     13.75 o 
   7  27   2      166.26      185.05     15.19 o 
   8  27   2      699.30      751.52     39.75 o 
  -8  28   2        0.56       24.85     13.23 o 
  -7  28   2       31.26       36.83      9.63 o 
  -6  28   2       62.03       52.75      9.83 o 
  -5  28   2      177.98      224.82     13.55 o 
  -4  28   2     1032.17     1049.19     27.83 o 
  -3  28   2      398.83      412.61     19.52 o 
  -2  28   2      729.29      779.07     28.30 o 
  -1  28   2     2388.76     2316.90     58.55 o 
   0  28   2     1207.94     1229.23     38.39 o 
   1  28   2      205.61      274.61     19.71 o 
   2  28   2      361.65      429.24     21.50 o 
   3  28   2      750.96      769.88     27.08 o 
   4  28   2      453.80      393.36     18.27 o 
   5  28   2      698.04      634.07     25.36 o 
   6  28   2      910.40      903.74     25.29 o 
   7  28   2      188.32      173.19     14.25 o 
   8  28   2       56.21       57.72     15.75 o 
  -8  29   2      107.21      107.50     16.16 o 
  -7  29   2      261.63      236.86     16.20 o 
  -6  29   2      347.03      329.37     17.58 o 
  -5  29   2      415.51      391.70     16.85 o 
  -4  29   2      206.69      233.69     15.33 o 
  -3  29   2      205.14      207.38     15.47 o 
  -2  29   2      148.25      168.86     16.49 o 
  -1  29   2      517.72      616.61     28.55 o 
   0  29   2      252.16      291.26     18.22 o 
   1  29   2      100.67      130.06     13.88 o 
   2  29   2      512.76      554.09     23.53 o 
   3  29   2      489.53      452.40     21.27 o 
   4  29   2      111.83      107.44     11.38 o 
   5  29   2       27.06       28.46     10.99 o 
   6  29   2       17.79       24.45      8.72 o 
   7  29   2      149.11      187.05     16.76 o 
  -7  30   2        4.45       19.93      9.91 o 
  -6  30   2       61.41       51.84     11.52 o 
  -5  30   2       11.91       17.27      8.37 o 
  -4  30   2      213.90      242.72     17.77 o 
  -3  30   2      141.70      120.11     13.76 o 
  -2  30   2       21.34       25.13     10.98 o 
  -1  30   2      187.48      221.15     19.14 o 
   0  30   2        0.14       19.37     11.02 o 
   1  30   2        9.56       18.65     10.93 o 
   2  30   2       73.39       77.06     12.00 o 
   3  30   2        4.15       -4.18      9.62 o 
   4  30   2       85.06       62.65     10.17 o 
   5  30   2       60.58       62.11     12.06 o 
   6  30   2       84.47       78.95     11.85 o 
   7  30   2      159.46      128.12     14.70 o 
  -7  31   2       61.00       40.87     13.88 o 
  -6  31   2       73.41       62.27     12.39 o 
  -5  31   2      157.38      159.53     13.76 o 
  -4  31   2       34.34       28.82     11.41 o 
  -3  31   2       64.41      117.43     14.62 o 
  -2  31   2       65.28       62.41     12.13 o 
  -1  31   2      158.69      166.98     17.61 o 
   0  31   2       93.02      108.72     14.71 o 
   1  31   2       47.07       55.17     11.33 o 
   2  31   2      114.78      114.07     12.62 o 
   3  31   2        0.70        1.21     11.39 o 
   4  31   2      105.87      104.12     12.16 o 
   5  31   2        1.27       -1.81     10.37 o 
   6  31   2      133.91      140.92     13.54 o 
  -6  32   2        0.90       16.99     24.35 o 
  -5  32   2        3.03       12.60      9.95 o 
  -4  32   2      564.34      504.83     24.73 o 
  -3  32   2        3.08       26.07     11.91 o 
  -2  32   2      374.28      411.25     26.74 o 
  -1  32   2      208.69      211.36     18.58 o 
   0  32   2      181.68      158.07     16.96 o 
   1  32   2        7.50       -0.56     10.77 o 
   2  32   2       93.68       93.33     13.94 o 
   3  32   2       27.00       22.06     12.73 o 
   4  32   2      175.99      196.48     17.32 o 
   5  32   2       82.37       71.63     12.25 o 
   6  32   2       70.79       99.07     13.06 o 
  -5  33   2      270.54      252.30     21.54 o 
  -4  33   2      100.37      120.56     15.31 o 
  -3  33   2       87.46       72.43     13.90 o 
  -2  33   2       14.80       48.18     12.12 o 
  -1  33   2      156.04      173.57     18.66 o 
   0  33   2      344.70      344.11     23.82 o 
   1  33   2      285.03      251.88     33.93 o 
   2  33   2      658.51      646.10     27.48 o 
   3  33   2      546.52      595.54     26.23 o 
   4  33   2      590.80      673.61     28.68 o 
   5  33   2       55.28       52.65     14.41 o 
  -5  34   2      343.24      346.42     25.55 o 
  -4  34   2      292.63      269.88     20.51 o 
  -3  34   2     1448.77     1409.55     40.85 o 
  -2  34   2      661.68      591.15     31.92 o 
  -1  34   2      506.08      503.28     28.53 o 
   0  34   2      213.53      195.00     19.79 o 
   1  34   2        0.70       35.96     13.57 o 
   2  34   2       14.90       33.57     11.61 o 
   3  34   2       72.01       61.85     11.76 o 
   4  34   2      429.37      437.48     24.55 o 
   5  34   2      677.04      692.07     33.93 o 
  -4  35   2      252.49      278.07     20.94 o 
  -3  35   2      149.42      219.84     20.14 o 
  -2  35   2      420.89      425.32     27.07 o 
  -1  35   2      875.96      997.69     39.89 o 
   0  35   2      801.68      844.11     36.71 o 
   1  35   2     1739.51     1714.88     51.02 o 
   2  35   2      687.10      641.54     28.43 o 
   3  35   2     1093.54     1082.63     33.11 o 
   4  35   2      266.62      267.74     20.46 o 
  -3  36   2      858.80      919.37     34.77 o 
  -2  36   2      800.05      815.53     36.98 o 
  -1  36   2      897.78      900.63     39.19 o 
   0  36   2      134.13      149.08     19.49 o 
   1  36   2       13.46      135.07     19.38 o 
   2  36   2      599.75      624.30     32.90 o 
   3  36   2      418.30      437.63     23.00 o 
  -1  37   2      864.49      951.30     40.85 o 
   0  37   2     1170.76     1201.79     44.94 o 
   1  37   2     1182.41     1233.20     45.33 o 
 -12   1   3       58.09       89.12     24.24 o 
 -11   1   3      200.55      193.37     18.78 o 
 -10   1   3       21.84        3.74     10.97 o 
  -9   1   3        6.59      -10.60     11.81 o 
  -8   1   3       43.04       52.19      9.02 o 
  -7   1   3      129.37      120.75      9.19 o 
  -6   1   3      375.83      326.68      8.64 o 
  -5   1   3     1531.70     1388.93     15.17 o 
  -4   1   3      584.18      534.61     14.36 o 
  -3   1   3     1282.29     1141.67     14.05 o 
  -2   1   3     1103.49      767.59      8.83 o 
  -1   1   3     1728.82     2276.17     25.75 o 
   0   1   3    15378.63    15501.68     67.13 o 
   1   1   3     2202.90     2326.96     17.72 o 
   2   1   3     2133.10     2046.74     18.23 o 
   3   1   3     2149.62     1892.95     18.10 o 
   4   1   3     1053.52      908.97     13.09 o 
   5   1   3     1662.71     1734.89     30.04 o 
   6   1   3      186.24      169.21      5.26 o 
   7   1   3        3.99       11.91      5.74 o 
   8   1   3      196.67      184.40     14.64 o 
   9   1   3      130.54      105.34     13.17 o 
  10   1   3        5.73       -6.69     11.75 o 
  11   1   3       36.01       28.70     11.80 o 
  12   1   3       78.67       95.87     16.91 o 
 -12   2   3       35.58       68.64     18.23 o 
 -11   2   3      108.77      134.66     20.32 o 
 -10   2   3      209.16      209.22     25.14 o 
  -9   2   3      710.74      683.96     26.37 o 
  -8   2   3      306.96      188.18     12.61 o 
  -7   2   3     1093.82     1037.60     23.04 o 
  -6   2   3       14.50        7.96      3.32 o 
  -5   2   3       50.70       65.31      4.60 o 
  -4   2   3       19.16       17.34      3.45 o 
  -3   2   3     1771.28     1332.84     15.09 o 
  -2   2   3    12535.71    13434.38     53.85 o 
  -1   2   3     2068.33     2286.07     13.73 o 
   0   2   3     8864.84     8918.79     48.26 o 
   1   2   3    12756.88    12307.20    100.36 o 
   2   2   3     1270.37      889.08     10.78 o 
   3   2   3     2923.98     2708.65     20.34 o 
   4   2   3      700.44      714.59     10.79 o 
   5   2   3     4114.97     3813.35     28.22 o 
   6   2   3      642.93      699.06     11.48 o 
   7   2   3      874.62      982.57     20.91 o 
   8   2   3       18.40       15.17     10.11 o 
   9   2   3      324.64      306.90     19.64 o 
  10   2   3      292.97      305.69     21.00 o 
  11   2   3       73.33       61.02     14.09 o 
  12   2   3       68.44      100.68     17.52 o 
 -12   3   3      452.43      476.66     35.07 o 
 -11   3   3      787.78      883.58     40.76 o 
 -10   3   3       93.84       96.57     15.58 o 
  -9   3   3       79.06       74.48     13.31 o 
  -8   3   3       46.33       37.02      9.78 o 
  -7   3   3      840.00      705.44     15.47 o 
  -6   3   3     5015.05     4992.30     36.11 o 
  -5   3   3     5608.72     6257.27     45.06 o 
  -4   3   3     7634.17     7373.76     50.45 o 
  -3   3   3    17422.93    17334.43    142.77 o 
  -2   3   3     1248.02     1770.19     19.68 o 
  -1   3   3     6630.89     6773.03     82.56 o 
   0   3   3    10718.65    10736.33     63.30 o 
   1   3   3    15738.56    16676.76     70.61 o 
   2   3   3    18206.93    17321.18     70.67 o 
   3   3   3     7868.28     7008.56     45.36 o 
   4   3   3      545.97      450.40      9.62 o 
   5   3   3     5514.18     6329.81     33.77 o 
   6   3   3      771.21      828.14     15.56 o 
   7   3   3      766.04      644.00     17.97 o 
   8   3   3      845.22      761.39     26.70 o 
   9   3   3      374.69      386.34     21.95 o 
  10   3   3      308.18      379.83     23.30 o 
  11   3   3      408.64      466.64     27.22 o 
  12   3   3      406.69      400.73     30.77 o 
 -12   4   3      139.11      178.12     25.38 o 
 -11   4   3      129.96      137.50     22.04 o 
 -10   4   3      533.92      520.01     29.97 o 
  -9   4   3     2321.09     2419.37     72.69 o 
  -8   4   3     2884.76     2727.81     48.17 o 
  -7   4   3     1957.57     1756.28     30.35 o 
  -6   4   3      217.75      481.48     11.62 o 
  -5   4   3      780.35     1163.69     20.10 o 
  -4   4   3     3335.92     3189.49     22.92 o 
  -3   4   3     1396.61     1242.30     15.21 o 
  -2   4   3    45338.23    47445.10    241.57 o 
  -1   4   3    24159.09    26427.72    129.75 o 
   0   4   3        8.23       50.84      5.96 o 
   1   4   3     3845.27     3405.59     21.96 o 
   2   4   3      943.25     1006.27     11.61 o 
   3   4   3     7605.70     7937.90     44.61 o 
   4   4   3     4620.33     4771.89     28.82 o 
   5   4   3     1570.01     1491.61     18.12 o 
   6   4   3     6799.55     6245.53     40.62 o 
   7   4   3     1475.78     1620.16     28.60 o 
   8   4   3      395.99      411.81     20.26 o 
   9   4   3     1930.79     1809.79     43.61 o 
  10   4   3     1661.52     1698.25     55.29 o 
  11   4   3      969.16     1046.89     45.14 o 
  12   4   3       19.66       75.96     18.00 o 
 -12   5   3     1631.87     1814.03     59.94 o 
 -11   5   3     1090.96     1182.86     51.79 o 
 -10   5   3     1231.32     1337.06     46.18 o 
  -9   5   3      105.07      172.81     17.84 o 
  -8   5   3     1283.58     1309.48     34.64 o 
  -7   5   3     2112.65     2228.94     27.84 o 
  -6   5   3     7566.16     7654.97     67.41 o 
  -5   5   3    17545.94    19162.40    125.38 o 
  -4   5   3    25451.01    25593.56    168.73 o 
  -3   5   3     9275.84     9602.88     52.28 o 
  -2   5   3    12010.15    13769.28    100.90 o 
  -1   5   3      715.57      686.52      9.85 o 
   0   5   3     5796.47     6947.24     62.43 o 
   1   5   3     1827.84     1625.56     14.87 o 
   2   5   3     7910.97     7350.26     38.15 o 
   3   5   3    10658.48    11262.92     56.17 o 
   4   5   3    18349.63    18669.37     79.99 o 
   5   5   3    17595.17    18365.11     75.20 o 
   6   5   3     6102.54     6907.55     53.48 o 
   7   5   3       17.66       29.20      8.70 o 
   8   5   3       63.36       54.13     13.27 o 
   9   5   3      354.59      400.35     27.01 o 
  10   5   3      780.55      852.65     32.87 o 
  11   5   3     1815.50     1791.28     48.45 o 
  12   5   3     1674.89     1723.05     50.37 o 
 -12   6   3      113.85      234.38     29.84 o 
 -11   6   3      685.46      764.12     38.79 o 
 -10   6   3     2324.93     2425.83     60.55 o 
  -9   6   3     3078.05     2872.09     48.01 o 
  -8   6   3     4586.58     4531.77     62.49 o 
  -7   6   3     2163.38     2305.68     27.85 o 
  -6   6   3     2733.85     3356.23     36.88 o 
  -5   6   3       61.16      142.01     19.22 o 
  -4   6   3      433.61      387.67      9.74 o 
  -3   6   3     5557.45     4972.14     58.10 o 
  -2   6   3    14129.02    15393.00     78.21 o 
  -1   6   3     4483.32     5064.32     27.11 o 
   0   6   3    22977.86    22663.92    116.99 o 
   1   6   3    10962.06    11240.67     75.78 o 
   2   6   3    41901.13    47051.25    148.60 o 
   3   6   3     5848.41     6206.41     32.34 o 
   4   6   3      123.22       95.42      6.48 o 
   5   6   3      676.42      627.36     13.27 o 
   6   6   3    10323.05     9569.31     53.47 o 
   7   6   3     3387.86     3308.88     38.19 o 
   8   6   3     3432.97     3356.86     54.46 o 
   9   6   3     3037.19     3061.06     55.91 o 
  10   6   3     1472.01     1556.04     42.83 o 
  11   6   3      354.04      422.45     26.23 o 
  12   6   3       97.55      191.28     29.02 o 
 -12   7   3     1486.93     1567.56     55.84 o 
 -11   7   3      656.34      694.02     36.89 o 
 -10   7   3      539.66      643.14     28.36 o 
  -9   7   3        9.83       39.83     10.91 o 
  -8   7   3       41.82       98.80     11.80 o 
  -7   7   3     2657.41     2830.51     31.25 o 
  -6   7   3    11973.13    12392.19     69.50 o 
  -5   7   3    16211.03    15301.57     72.73 o 
  -4   7   3    21826.25    20722.18    133.90 o 
  -3   7   3     9031.72     8559.73    102.74 o 
  -2   7   3    18435.28    20625.01     81.33 o 
  -1   7   3        3.42       25.08      3.86 o 
   0   7   3     1232.53     1321.82     20.86 o 
   1   7   3     1655.25     1403.76     21.60 o 
   2   7   3     7609.02     8053.31     37.45 o 
   3   7   3     4390.74     4492.24     26.40 o 
   4   7   3    31376.46    33094.99    155.31 o 
   5   7   3    12009.14    12412.09     55.51 o 
   6   7   3     6361.38     6868.29     46.73 o 
   7   7   3     2505.75     2441.42     33.78 o 
   8   7   3       23.52       83.42     11.77 o 
   9   7   3      771.63      803.88     30.36 o 
  10   7   3      638.79      701.35     35.47 o 
  11   7   3      714.95      722.40     32.23 o 
  12   7   3     1274.36     1387.76     45.39 o 
 -12   8   3       48.17      105.46     25.89 o 
 -11   8   3      845.04      867.66     40.38 o 
 -10   8   3     1595.54     1595.95     37.79 o 
  -9   8   3      419.20      387.59     18.35 o 
  -8   8   3     3688.96     3453.32     38.89 o 
  -7   8   3     3228.80     2902.57     29.21 o 
  -6   8   3     3185.65     3449.96     31.56 o 
  -5   8   3      734.88      697.16     23.96 o 
  -4   8   3     2276.26     2588.39     25.99 o 
  -3   8   3     1076.32     1023.67     14.89 o 
  -2   8   3     4227.41     4064.12     30.22 o 
  -1   8   3     9349.48     8972.72     55.67 o 
   0   8   3    36633.41    37860.86    358.62 o 
   1   8   3    18267.81    20202.54     89.21 o 
   2   8   3     1215.97     1047.75     13.58 o 
   3   8   3     2575.01     2441.30     19.62 o 
   4   8   3      145.37      124.75      9.06 o 
   5   8   3     1738.09     2022.69     29.47 o 
   6   8   3      956.56     1082.72     19.77 o 
   7   8   3     5371.54     5285.38     49.67 o 
   8   8   3     4323.77     4266.41     47.44 o 
   9   8   3     1068.31     1035.14     33.35 o 
  10   8   3     1620.23     1574.78     43.24 o 
  11   8   3      395.40      392.26     25.70 o 
  12   8   3      113.25      246.17     44.54 o 
 -12   9   3      372.93      393.30     37.62 o 
 -11   9   3      456.12      554.13     34.16 o 
 -10   9   3      285.29      327.44     19.34 o 
  -9   9   3       11.80       17.45      8.28 o 
  -8   9   3       20.17       40.92      9.32 o 
  -7   9   3     1031.48      978.03     16.01 o 
  -6   9   3     4295.49     4538.45     32.13 o 
  -5   9   3     4340.33     3956.75     37.70 o 
  -4   9   3     8551.54     8457.08     68.83 o 
  -3   9   3    14661.05    14082.74     72.40 o 
  -2   9   3     5695.35     4610.61     32.41 o 
  -1   9   3     1130.91     1317.02     22.63 o 
   0   9   3     3280.91     2296.07     26.27 o 
   1   9   3     2831.46     3461.73     31.63 o 
   2   9   3     1711.14     2104.28     19.93 o 
   3   9   3     9919.78     9906.14     51.86 o 
   4   9   3     6833.89     5587.99     57.06 o 
   5   9   3     4151.76     4038.11     41.53 o 
   6   9   3     2060.53     2110.75     27.83 o 
   7   9   3      761.41      726.61     19.88 o 
   8   9   3        8.15       33.22      9.21 o 
   9   9   3      184.64      174.36     15.88 o 
  10   9   3      167.42      154.96     16.82 o 
  11   9   3      658.41      714.48     37.11 o 
  12   9   3     1131.34     1183.92     49.11 o 
 -12  10   3      108.44      131.33     32.90 o 
 -11  10   3      295.12      377.37     36.17 o 
 -10  10   3      580.48      641.41     25.19 o 
  -9  10   3      882.94      826.76     24.29 o 
  -8  10   3        7.72       26.32      8.39 o 
  -7  10   3      989.96     1031.46     16.61 o 
  -6  10   3     1276.28     1372.75     19.48 o 
  -5  10   3      155.98      150.84     11.52 o 
  -4  10   3      572.16      611.31     14.86 o 
  -3  10   3      223.84      505.00     11.36 o 
  -2  10   3     2455.34     2361.86     24.12 o 
  -1  10   3    11270.68    10216.43     57.42 o 
   0  10   3     2440.08     3624.10     33.87 o 
   1  10   3      974.57     1042.96     18.40 o 
   2  10   3     8515.52     7189.83     46.71 o 
   3  10   3     2076.84     1966.28     21.90 o 
   4  10   3      557.85      511.02     10.87 o 
   5  10   3     1275.32     1172.24     26.43 o 
   6  10   3     2474.90     2557.10     36.68 o 
   7  10   3     1724.01     1675.73     31.99 o 
   8  10   3     2105.99     1923.34     36.11 o 
   9  10   3      495.08      474.64     23.33 o 
  10  10   3        2.07       11.96     22.27 o 
  11  10   3      298.40      308.55     31.38 o 
  12  10   3        3.01       82.55     29.28 o 
 -12  11   3      347.30      391.70     38.49 o 
 -11  11   3      253.28      219.41     28.82 o 
 -10  11   3        3.25       33.98     11.01 o 
  -9  11   3        5.87       25.54     10.40 o 
  -8  11   3      937.73      925.12     26.83 o 
  -7  11   3      630.35      627.43     13.96 o 
  -6  11   3       92.74       68.71      6.37 o 
  -5  11   3      204.65      242.24     10.39 o 
  -4  11   3        3.76       30.92      5.17 o 
  -3  11   3     1693.93     1595.67     19.58 o 
  -2  11   3     3323.97     2825.59     29.17 o 
  -1  11   3        0.53       15.16      5.22 o 
   0  11   3     2574.65     1997.56     26.30 o 
   1  11   3       23.02       70.70      6.45 o 
   2  11   3     1717.17     1713.46     26.70 o 
   3  11   3     1787.21     1662.35     21.08 o 
   4  11   3     6681.73     6766.27     42.10 o 
   5  11   3     2615.98     2584.81     33.56 o 
   6  11   3      115.13      120.36      9.77 o 
   7  11   3     1476.51     1368.74     24.80 o 
   8  11   3      201.28      193.26     13.66 o 
   9  11   3       70.05       55.23     12.00 o 
  10  11   3       73.98       55.96     17.26 o 
  11  11   3      274.98      208.76     27.81 o 
 -12  12   3        0.12       13.09     19.82 o 
 -11  12   3       57.02       60.73     20.68 o 
 -10  12   3        0.15        5.73     10.30 o 
  -9  12   3      212.55      207.36     15.59 o 
  -8  12   3      218.33      281.63     16.71 o 
  -7  12   3      275.38      210.27     12.39 o 
  -6  12   3       36.67       23.50      5.36 o 
  -5  12   3       19.57       13.28      4.87 o 
  -4  12   3     1712.09     1558.24     23.06 o 
  -3  12   3      168.16      325.79     10.14 o 
  -2  12   3      910.08     1116.59     23.75 o 
  -1  12   3     1029.85     1311.00     25.19 o 
   0  12   3        1.08       13.86     10.10 o 
   1  12   3      220.42      267.31     12.07 o 
   2  12   3      782.74      792.01     19.23 o 
   3  12   3      513.76      324.50     10.24 o 
   4  12   3     1154.54     1048.64     17.69 o 
   5  12   3       19.53       13.64      4.14 o 
   6  12   3       80.29       72.19      9.12 o 
   7  12   3     1150.75     1091.97     24.09 o 
   8  12   3      208.86      213.49     14.01 o 
   9  12   3      120.04      116.84     14.42 o 
  10  12   3       28.85       24.21     15.45 o 
  11  12   3       75.74      107.12     23.41 o 
 -11  13   3       84.21       47.31     20.31 o 
 -10  13   3       82.13       52.48     13.90 o 
  -9  13   3        0.01       17.49     10.19 o 
  -8  13   3       56.19       77.90     10.08 o 
  -7  13   3       29.38       30.60      8.02 o 
  -6  13   3       69.29       68.70      6.64 o 
  -5  13   3       23.12       34.10      5.64 o 
  -4  13   3      104.70      117.38      7.44 o 
  -3  13   3     3610.44     3579.60     31.65 o 
  -2  13   3     1812.19     1559.19     28.74 o 
  -1  13   3      272.40      299.65     13.33 o 
   0  13   3     1693.51     1630.13     28.70 o 
   1  13   3      751.22      673.72     18.85 o 
   2  13   3       17.75        7.11      7.48 o 
   3  13   3      734.88      839.60     16.41 o 
   4  13   3     2750.83     2417.72     27.64 o 
   5  13   3     2279.41     2359.28     25.51 o 
   6  13   3       65.70      109.22      9.55 o 
   7  13   3      455.59      517.78     17.38 o 
   8  13   3        0.49       11.03      7.38 o 
   9  13   3      666.01      650.03     28.02 o 
  10  13   3        0.01        5.71     11.44 o 
  11  13   3        0.19       16.84     29.01 o 
 -11  14   3       45.64       98.45     26.98 o 
 -10  14   3      512.12      528.97     23.82 o 
  -9  14   3     1472.82     1429.22     39.69 o 
  -8  14   3      144.92      130.11     11.63 o 
  -7  14   3        2.81        9.11      8.45 o 
  -6  14   3      897.43      957.47     17.18 o 
  -5  14   3      247.58      262.70     10.32 o 
  -4  14   3       79.42       79.30      6.32 o 
  -3  14   3      601.40      799.63     16.05 o 
  -2  14   3     1826.51     1781.08     31.90 o 
  -1  14   3     4456.30     4235.33     48.05 o 
   0  14   3      506.20      635.92     19.46 o 
   1  14   3     2228.30     2157.29     33.77 o 
   2  14   3    13849.99    13489.02     82.98 o 
   3  14   3      183.15      169.81      9.68 o 
   4  14   3      500.99      539.08     14.38 o 
   5  14   3        4.01        7.74      5.32 o 
   6  14   3     1275.45     1291.77     22.93 o 
   7  14   3      962.56      935.04     23.01 o 
   8  14   3      851.61      792.62     22.39 o 
   9  14   3       21.02       25.87     12.00 o 
  10  14   3      201.37      203.34     19.39 o 
  11  14   3       37.91       47.46     44.54 o 
 -11  15   3        7.75       65.79     32.91 o 
 -10  15   3       20.50       26.84     11.36 o 
  -9  15   3      279.87      258.98     18.27 o 
  -8  15   3       36.91       75.80     11.87 o 
  -7  15   3      298.38      274.88     14.25 o 
  -6  15   3     4542.93     4253.88     43.76 o 
  -5  15   3     3358.19     3671.21     35.65 o 
  -4  15   3     1613.56     1677.04     23.34 o 
  -3  15   3     1566.58     1143.71     19.62 o 
  -2  15   3     5575.70     5649.75     57.66 o 
  -1  15   3     2326.65     2307.79     37.05 o 
   0  15   3     1057.03      709.56     18.85 o 
   1  15   3     2544.78     2887.77     40.37 o 
   2  15   3      909.20     1047.66     32.14 o 
   3  15   3     2885.16     2662.56     34.42 o 
   4  15   3     4996.44     5338.69     43.89 o 
   5  15   3     2036.26     2013.92     27.03 o 
   6  15   3     2363.33     2371.02     31.53 o 
   7  15   3      295.62      328.45     15.43 o 
   8  15   3      390.11      342.72     17.06 o 
   9  15   3       26.64       40.13     11.32 o 
  10  15   3      257.16      266.66     21.74 o 
  11  15   3      224.56      260.40     26.25 o 
 -11  16   3      748.86      874.15     44.24 o 
 -10  16   3      982.28      934.40     31.37 o 
  -9  16   3      500.96      511.80     22.75 o 
  -8  16   3     2979.50     2840.63     43.85 o 
  -7  16   3     2506.46     2495.72     39.13 o 
  -6  16   3      707.64      844.55     20.36 o 
  -5  16   3       41.90       80.38      9.20 o 
  -4  16   3     4364.11     4328.66     38.13 o 
  -3  16   3     4269.10     4154.64     42.31 o 
  -2  16   3     5803.69     5423.77     58.41 o 
  -1  16   3     9749.18     9799.06     77.30 o 
   0  16   3    12898.29    14319.70     82.19 o 
   1  16   3     8459.33     8465.04     62.46 o 
   2  16   3     1233.25      936.50     24.35 o 
   3  16   3      216.67      281.47     13.28 o 
   4  16   3      848.62      728.82     17.63 o 
   5  16   3     1867.38     1918.32     27.62 o 
   6  16   3        1.60       29.80      7.48 o 
   7  16   3     2697.30     2565.62     38.53 o 
   8  16   3     3539.07     3551.83     46.80 o 
   9  16   3     1365.11     1258.07     33.61 o 
  10  16   3     1240.23     1114.12     38.44 o 
  11  16   3      110.19      183.91     28.34 o 
 -11  17   3      576.56      814.29     42.72 o 
 -10  17   3      100.47      148.65     33.74 o 
  -9  17   3       36.98       78.13     13.84 o 
  -8  17   3       10.86       44.19     10.87 o 
  -7  17   3     1598.01     1656.16     29.63 o 
  -6  17   3     2082.92     2050.73     31.04 o 
  -5  17   3     7570.77     7317.75     48.78 o 
  -4  17   3     5592.04     5909.79     45.80 o 
  -3  17   3     4048.37     4346.26     44.78 o 
  -2  17   3      965.11      730.69     23.35 o 
  -1  17   3       24.04      113.46     21.70 o 
   0  17   3      503.09      412.51     64.36 o 
   1  17   3     1367.71     1377.35     29.48 o 
   2  17   3     4744.03     5110.86     49.51 o 
   3  17   3     6153.53     5729.35     47.87 o 
   4  17   3     2804.00     2882.65     31.10 o 
   5  17   3     2885.11     2665.63     29.77 o 
   6  17   3     1492.24     1555.67     26.73 o 
   7  17   3     2747.30     2876.92     37.30 o 
   8  17   3       27.67       81.11     12.53 o 
   9  17   3       71.22      159.51     19.82 o 
  10  17   3       90.29      118.76     20.45 o 
  11  17   3     1177.40     1143.56     48.39 o 
 -11  18   3     1062.68     1218.12     55.14 o 
 -10  18   3      632.79      695.08     27.93 o 
  -9  18   3     2571.21     2472.07     48.14 o 
  -8  18   3     1020.68      960.58     26.91 o 
  -7  18   3     4635.37     4753.83     49.41 o 
  -6  18   3      674.25      636.78     18.47 o 
  -5  18   3     1056.08     1206.25     21.17 o 
  -4  18   3     1616.25     1556.55     24.59 o 
  -3  18   3     1906.94     1948.05     31.54 o 
  -2  18   3     2307.72     2552.50     42.63 o 
  -1  18   3    15181.44    14558.89     88.94 o 
   0  18   3     8318.46     9360.94     70.47 o 
   1  18   3     8163.77     8062.95     64.51 o 
   2  18   3     1751.53     1657.76     29.61 o 
   3  18   3      303.11      384.84     14.79 o 
   4  18   3      314.05      360.63     16.29 o 
   5  18   3      733.08      792.28     17.41 o 
   6  18   3     2660.68     2581.89     35.09 o 
   7  18   3     3154.60     3056.32     39.16 o 
   8  18   3     2195.02     2006.16     36.56 o 
   9  18   3     3033.35     2745.63     50.01 o 
  10  18   3      202.31      242.55     25.26 o 
 -10  19   3      484.81      540.31     32.02 o 
  -9  19   3       99.83      178.25     19.68 o 
  -8  19   3      363.14      365.98     18.70 o 
  -7  19   3     1486.55     1509.81     29.06 o 
  -6  19   3     2602.94     2512.91     35.30 o 
  -5  19   3     3036.17     2753.69     32.85 o 
  -4  19   3      330.03      316.32     11.95 o 
  -3  19   3     2511.94     2695.57     34.98 o 
  -2  19   3     1269.31      970.05     25.30 o 
  -1  19   3      990.44     1171.34     32.24 o 
   0  19   3      457.63      432.13     32.11 o 
   1  19   3     1431.38     1441.77     37.40 o 
   2  19   3     1041.70     1017.42     23.96 o 
   3  19   3     6796.27     6894.46     60.16 o 
   4  19   3     2632.61     2615.51     31.33 o 
   5  19   3     1552.53     1384.57     22.94 o 
   6  19   3      605.29      617.85     20.43 o 
   7  19   3      572.04      609.31     17.87 o 
   8  19   3      102.95      169.49     14.47 o 
   9  19   3       34.67       66.40     12.98 o 
  10  19   3      506.06      560.51     33.68 o 
 -10  20   3      491.71      537.46     26.83 o 
  -9  20   3     1331.84     1282.36     35.86 o 
  -8  20   3     2852.73     2587.33     43.78 o 
  -7  20   3      825.62      888.34     22.76 o 
  -6  20   3        1.30       18.40      8.11 o 
  -5  20   3       37.00       20.54      6.49 o 
  -4  20   3       33.77       12.32      5.65 o 
  -3  20   3      926.46      898.43     21.31 o 
  -2  20   3     3743.33     3797.95     48.97 o 
  -1  20   3     4312.68     4346.44     51.59 o 
   0  20   3     7380.25     7462.38     66.30 o 
   1  20   3     3383.02     3314.52     44.00 o 
   2  20   3      580.89      554.90     18.82 o 
   3  20   3       30.20       55.28     11.04 o 
   4  20   3       76.01      116.91     10.37 o 
   5  20   3      619.99      746.37     23.18 o 
   6  20   3     1831.96     1738.96     32.71 o 
   7  20   3     1409.20     1331.93     25.14 o 
   8  20   3     1562.92     1462.04     36.36 o 
   9  20   3      473.52      427.15     21.45 o 
  10  20   3      387.76      320.99     27.19 o 
 -10  21   3       73.04       60.42     13.75 o 
  -9  21   3       46.52       57.73     11.62 o 
  -8  21   3       11.41       67.40     12.38 o 
  -7  21   3       81.23       81.62      8.24 o 
  -6  21   3      490.58      449.31     17.15 o 
  -5  21   3      521.14      610.42     16.62 o 
  -4  21   3     2627.01     2549.92     30.84 o 
  -3  21   3       17.71        6.82      8.03 o 
  -2  21   3     1193.82     1231.66     32.65 o 
  -1  21   3      700.71      766.25     23.66 o 
   0  21   3      771.76      977.75     29.87 o 
   1  21   3     1562.75     1591.74     32.00 o 
   2  21   3     2595.31     2635.28     39.91 o 
   3  21   3      273.98      236.79     12.88 o 
   4  21   3     1084.46     1021.35     22.88 o 
   5  21   3       53.85       77.10      9.49 o 
   6  21   3      250.98      238.71     14.16 o 
   7  21   3      226.72      253.03     12.46 o 
   8  21   3       14.28       44.69     11.68 o 
   9  21   3       12.56        2.61     10.12 o 
  10  21   3      237.08      196.85     22.73 o 
 -10  22   3      124.65      100.21     15.37 o 
  -9  22   3       94.32       89.37     12.31 o 
  -8  22   3     1030.72      950.44     27.93 o 
  -7  22   3      171.10      153.55     10.25 o 
  -6  22   3      331.19      394.47     16.59 o 
  -5  22   3       41.35       60.86      7.13 o 
  -4  22   3      250.48      345.06     12.99 o 
  -3  22   3      208.67      163.68     12.98 o 
  -2  22   3      313.12      287.68     17.56 o 
  -1  22   3     2201.86     2239.75     39.09 o 
   0  22   3     6157.41     5689.65     61.19 o 
   1  22   3     1033.69     1197.81     28.52 o 
   2  22   3      456.22      546.97     20.38 o 
   3  22   3        0.59       -4.89      8.15 o 
   4  22   3      921.86      867.70     22.36 o 
   5  22   3      142.69      132.38     11.66 o 
   6  22   3      199.16      218.96     13.53 o 
   7  22   3      308.55      326.19     13.88 o 
   8  22   3      403.19      389.70     20.61 o 
   9  22   3      394.69      341.36     22.72 o 
  10  22   3      253.76      209.36     24.26 o 
  -9  23   3        0.70       33.01     12.84 o 
  -8  23   3        2.38       31.79      9.77 o 
  -7  23   3       64.44       58.83      8.45 o 
  -6  23   3       57.35       63.96     11.55 o 
  -5  23   3       57.73       74.44      7.59 o 
  -4  23   3      106.79      139.50     10.11 o 
  -3  23   3      262.53      249.41     15.71 o 
  -2  23   3       20.51       25.52      9.82 o 
  -1  23   3       81.77       77.55     11.04 o 
   0  23   3       27.96      210.64     16.15 o 
   1  23   3      544.12      603.88     21.42 o 
   2  23   3     2018.36     1901.13     35.83 o 
   3  23   3        1.70       11.35      8.42 o 
   4  23   3        3.67        8.87     10.34 o 
   5  23   3      339.96      365.57     18.00 o 
   6  23   3      115.70      160.47     12.27 o 
   7  23   3        2.62        0.89      6.85 o 
   8  23   3      123.09      103.74     13.85 o 
   9  23   3       56.75       46.40     13.73 o 
  -9  24   3       93.79       98.73     16.76 o 
  -8  24   3        9.62       23.70     10.97 o 
  -7  24   3      119.47      128.77     10.92 o 
  -6  24   3        0.06        0.36      7.41 o 
  -5  24   3        1.93        6.53      7.13 o 
  -4  24   3        8.51       12.29      8.16 o 
  -3  24   3       65.66       93.52     10.27 o 
  -2  24   3       15.50       18.48      9.86 o 
  -1  24   3      386.45      322.64     16.79 o 
   0  24   3       77.65       67.79     10.34 o 
   1  24   3      372.52      411.67     18.47 o 
   2  24   3      272.99      256.95     15.40 o 
   3  24   3       31.57       38.72      9.38 o 
   4  24   3      522.18      525.20     18.31 o 
   5  24   3        0.39        1.02      8.52 o 
   6  24   3      335.14      335.09     16.36 o 
   7  24   3       82.47       81.84      9.47 o 
   8  24   3       68.64       68.45     13.11 o 
   9  24   3        1.97       23.51     13.64 o 
  -9  25   3        3.28       17.24     12.97 o 
  -8  25   3        0.22       -2.77     10.19 o 
  -7  25   3        8.10       23.06      9.13 o 
  -6  25   3       24.54       37.76      7.80 o 
  -5  25   3      186.50      178.97     11.44 o 
  -4  25   3      442.00      416.19     17.88 o 
  -3  25   3       76.00       71.88      9.33 o 
  -2  25   3      310.89      233.30     17.39 o 
  -1  25   3      248.53      246.44     15.59 o 
   0  25   3      759.53      779.30     25.19 o 
   1  25   3      590.44      525.86     20.99 o 
   2  25   3      305.21      314.09     16.59 o 
   3  25   3       46.24       59.02      9.91 o 
   4  25   3      337.26      363.23     16.26 o 
   5  25   3       32.74       37.12      9.57 o 
   6  25   3       62.87       60.16      9.65 o 
   7  25   3       93.44      117.24     10.87 o 
   8  25   3        0.80       34.15     13.96 o 
   9  25   3       39.04       29.13     13.01 o 
  -9  26   3      113.69      161.97     19.59 o 
  -8  26   3      348.06      402.59     25.50 o 
  -7  26   3      235.50      285.65     16.76 o 
  -6  26   3       11.29       16.85      8.18 o 
  -5  26   3       48.04       60.36      9.60 o 
  -4  26   3      531.73      522.00     19.98 o 
  -3  26   3       25.45       27.49      8.59 o 
  -2  26   3      131.96      139.67     14.27 o 
  -1  26   3      340.14      364.80     18.84 o 
   0  26   3      600.44      650.77     24.21 o 
   1  26   3     1163.61     1214.25     31.62 o 
   2  26   3      527.34      473.55     20.51 o 
   3  26   3        6.61       23.28      9.64 o 
   4  26   3       18.89       33.10     10.16 o 
   5  26   3       43.52       24.39      9.99 o 
   6  26   3       66.45       40.26      9.18 o 
   7  26   3      317.90      350.12     16.95 o 
   8  26   3      267.92      315.50     23.17 o 
  -8  27   3       83.97       99.77     16.99 o 
  -7  27   3      506.56      558.32     22.37 o 
  -6  27   3     1192.64     1184.80     30.53 o 
  -5  27   3      803.07      726.97     23.27 o 
  -4  27   3      174.46      206.38     14.93 o 
  -3  27   3      948.43      955.24     26.53 o 
  -2  27   3      220.40      172.89     24.10 o 
  -1  27   3      636.98      562.96     23.86 o 
   0  27   3      429.10      425.40     20.50 o 
   1  27   3       56.10      118.84     13.39 o 
   2  27   3      439.70      448.42     20.61 o 
   3  27   3     2147.56     2083.95     40.73 o 
   4  27   3      539.60      483.31     21.30 o 
   5  27   3      286.29      248.76     15.09 o 
   6  27   3      649.90      672.52     23.69 o 
   7  27   3      290.69      343.18     17.19 o 
   8  27   3      195.87      299.46     24.25 o 
  -8  28   3      555.74      672.63     38.47 o 
  -7  28   3      747.14      777.45     26.43 o 
  -6  28   3      263.55      314.38     17.85 o 
  -5  28   3        8.45        9.74      8.18 o 
  -4  28   3        0.41       44.67     12.19 o 
  -3  28   3     1127.89     1154.27     29.65 o 
  -2  28   3     1489.10     1339.17     39.46 o 
  -1  28   3     1302.86     1262.51     38.27 o 
   0  28   3     2192.19     2135.13     48.57 o 
   1  28   3      835.24      735.73     25.91 o 
   2  28   3      535.20      472.13     21.38 o 
   3  28   3      464.35      443.05     20.86 o 
   4  28   3      148.98      217.93     16.67 o 
   5  28   3      193.19      210.04     14.95 o 
   6  28   3      957.26      937.83     28.12 o 
   7  28   3      447.33      429.33     20.86 o 
   8  28   3     1039.60      969.24     38.06 o 
  -7  29   3      725.43      784.87     29.89 o 
  -6  29   3      891.90      875.31     30.92 o 
  -5  29   3      690.95      651.57     21.37 o 
  -4  29   3     4237.11     4013.83     66.71 o 
  -3  29   3     2005.82     1914.55     41.59 o 
  -2  29   3      468.94      524.21     27.33 o 
  -1  29   3       58.25       91.70     14.72 o 
   0  29   3       12.58       93.12     14.32 o 
   1  29   3      246.25      291.33     18.26 o 
   2  29   3      862.63      882.89     28.81 o 
   3  29   3      364.31      347.99     18.96 o 
   4  29   3     2655.85     2515.60     49.72 o 
   5  29   3     1986.08     1960.43     39.72 o 
   6  29   3      674.18      671.62     24.79 o 
   7  29   3      254.75      254.60     22.18 o 
  -7  30   3      547.89      454.75     23.92 o 
  -6  30   3      453.86      434.54     23.79 o 
  -5  30   3      110.38      152.44     14.31 o 
  -4  30   3      135.69      194.85     16.56 o 
  -3  30   3      120.48      164.65     15.80 o 
  -2  30   3     1781.06     1782.28     54.61 o 
  -1  30   3     1458.51     1344.14     40.80 o 
   0  30   3     3078.95     2955.05     53.17 o 
   1  30   3     1685.66     1584.79     48.29 o 
   2  30   3     1570.03     1606.20     38.87 o 
   3  30   3      418.10      454.98     22.33 o 
   4  30   3        3.28       55.12     13.80 o 
   5  30   3      108.11      169.53     15.19 o 
   6  30   3      726.12      842.31     31.47 o 
   7  30   3     1130.40     1171.62     49.52 o 
  -6  31   3     1588.83     1562.49     41.66 o 
  -5  31   3     2117.45     2070.08     41.96 o 
  -4  31   3     1188.65     1225.38     36.45 o 
  -3  31   3      445.76      458.10     23.63 o 
  -2  31   3     1663.68     1728.66     54.99 o 
  -1  31   3      406.58      384.42     27.99 o 
   0  31   3       73.46      211.04     19.61 o 
   1  31   3      273.98      383.75     25.01 o 
   2  31   3     1266.09     1250.09     40.29 o 
   3  31   3      870.71      800.88     29.31 o 
   4  31   3     1399.81     1310.47     37.64 o 
   5  31   3     1566.81     1493.00     40.61 o 
   6  31   3     1652.39     1646.31     43.22 o 
  -6  32   3      199.80      285.29     23.82 o 
  -5  32   3      236.19      290.65     21.12 o 
  -4  32   3       10.66       25.41     14.93 o 
  -3  32   3      338.78      385.47     22.80 o 
  -2  32   3      761.87      803.18     34.64 o 
  -1  32   3     1243.33     1297.50     42.31 o 
   0  32   3     1367.59     1346.76     42.86 o 
   1  32   3     2683.78     2534.40     51.69 o 
   2  32   3      832.70      836.65     30.70 o 
   3  32   3       41.56       77.18     13.25 o 
   4  32   3       51.48       81.24     13.78 o 
   5  32   3      123.82      173.33     18.08 o 
   6  32   3     1034.70     1037.81     40.36 o 
  -5  33   3      757.62      811.36     31.59 o 
  -4  33   3      513.53      527.77     25.72 o 
  -3  33   3     1632.90     1649.12     43.60 o 
  -2  33   3      333.67      417.00     26.93 o 
  -1  33   3       28.37      114.45     17.80 o 
   0  33   3       51.65      137.45     18.08 o 
   1  33   3      694.25      771.10     30.49 o 
   2  33   3      372.04      385.96     22.33 o 
   3  33   3     1095.66     1076.08     35.07 o 
   4  33   3      953.04      936.53     33.44 o 
   5  33   3      870.30      842.16     32.16 o 
  -5  34   3        0.22       22.84     12.07 o 
  -4  34   3       95.35       98.92     14.26 o 
  -3  34   3      213.47      243.64     20.67 o 
  -2  34   3      560.55      526.57     29.59 o 
  -1  34   3     1255.75     1242.19     43.50 o 
   0  34   3      995.74     1033.97     45.05 o 
   1  34   3      246.40      310.91     28.73 o 
   2  34   3       93.56      141.19     20.75 o 
   3  34   3      201.80      277.15     18.78 o 
   4  34   3        0.32       44.72     13.41 o 
  -4  35   3      326.73      312.69     21.59 o 
  -3  35   3      322.51      323.51     22.40 o 
  -2  35   3       60.14       79.31     15.67 o 
  -1  35   3        7.44       59.83     15.29 o 
   0  35   3      106.16      160.25     18.89 o 
   1  35   3      120.34      179.93     19.05 o 
   2  35   3      208.92      208.97     20.11 o 
   3  35   3      273.04      312.48     19.29 o 
  -2  36   3       51.26       43.28     17.58 o 
  -1  36   3      140.53      198.35     21.70 o 
   0  36   3       63.36       88.87     17.12 o 
   1  36   3       23.44       19.12     13.73 o 
   2  36   3       43.90       82.29     14.03 o 
 -12   0   4     1567.56     1600.06     97.55 o 
 -11   0   4       82.23       95.40     22.88 o 
 -10   0   4      202.17      202.17     26.20 o 
  -9   0   4      211.02      188.15     18.49 o 
  -8   0   4      105.28      107.63     13.07 o 
  -7   0   4     1952.56     2129.21     27.50 o 
  -6   0   4    10411.57    10490.21     72.72 o 
  -5   0   4     6209.26     5928.61     75.98 o 
  -4   0   4     8985.07     9898.61     78.29 o 
  -3   0   4      606.28      846.55     22.05 o 
  -2   0   4     5625.65     6003.64     47.98 o 
  -1   0   4     3532.32     4175.16     41.44 o 
   0   0   4    18443.55    22061.88    100.44 o 
   1   0   4     3147.69     2786.93     38.01 o 
   2   0   4     6154.44     6251.99     72.13 o 
   3   0   4    10116.39    10806.64     90.50 o 
   4   0   4    14553.38    14902.17     98.42 o 
   5   0   4     7177.28     5808.67     39.29 o 
   6   0   4      682.85      549.09     12.25 o 
   7   0   4     1795.16     1778.70     53.13 o 
   8   0   4       53.58       27.03     13.89 o 
   9   0   4      408.65      416.89     31.12 o 
  10   0   4     1278.91     1249.69     55.27 o 
  11   0   4     1101.90     1045.29     53.73 o 
  12   0   4     1949.61     1949.85     76.71 o 
 -12   1   4      296.11      304.64     38.90 o 
 -11   1   4      995.54      944.23     40.93 o 
 -10   1   4     1722.70     1640.85     43.08 o 
  -9   1   4      432.80      461.09     20.20 o 
  -8   1   4      285.82      330.77     14.77 o 
  -7   1   4        5.70       10.34      3.69 o 
  -6   1   4       14.44       77.78      7.51 o 
  -5   1   4     1591.14     2058.77     42.74 o 
  -4   1   4     4785.65     4634.55     32.06 o 
  -3   1   4    11916.61    12237.43     50.75 o 
  -2   1   4    24759.81    26263.67    102.01 o 
  -1   1   4    17779.35    19508.81     52.34 o 
   0   1   4    45574.52    45066.16    128.00 o 
   1   1   4     1126.31     1332.74     21.89 o 
   2   1   4     4774.89     4300.33     45.16 o 
   3   1   4       33.63       88.46      5.12 o 
   4   1   4     8095.12     8724.39     39.27 o 
   5   1   4     5988.56     6748.82     44.25 o 
   6   1   4     3949.23     4060.27     27.96 o 
   7   1   4     2249.81     2322.37     42.46 o 
   8   1   4      372.00      449.47     21.32 o 
   9   1   4      128.59      141.98     15.40 o 
  10   1   4      216.70      254.76     19.76 o 
  11   1   4       29.53       48.35     15.64 o 
  12   1   4      112.79      195.56     25.85 o 
 -12   2   4      135.50      160.18     22.82 o 
 -11   2   4       38.01       34.77     15.38 o 
 -10   2   4        0.49       50.92     19.04 o 
  -9   2   4       39.71       39.31     10.25 o 
  -8   2   4      360.94      379.61     16.86 o 
  -7   2   4     1688.50     1790.66     17.92 o 
  -6   2   4     7147.22     6696.42     37.46 o 
  -5   2   4    10658.94    10423.07     86.65 o 
  -4   2   4     3760.20     4195.68     33.32 o 
  -3   2   4     3418.61     3303.90     36.93 o 
  -2   2   4     5497.12     5892.08     35.19 o 
  -1   2   4        1.28       10.42      3.69 o 
   0   2   4        5.00       22.41      3.03 o 
   1   2   4     2183.01     2321.66     17.24 o 
   2   2   4    10381.70    10282.21     77.51 o 
   3   2   4    17801.90    17822.81     70.57 o 
   4   2   4     6272.86     6401.43     44.00 o 
   5   2   4     4211.59     4132.31     30.17 o 
   6   2   4     1137.60     1098.13     18.11 o 
   7   2   4       47.89       88.18     12.20 o 
   8   2   4     2630.82     2468.21     47.16 o 
   9   2   4      707.57      708.61     28.66 o 
  10   2   4      427.10      398.75     23.38 o 
  11   2   4     1149.17     1054.68     38.34 o 
  12   2   4      339.16      327.21     28.55 o 
 -12   3   4      773.52      815.72     40.84 o 
 -11   3   4      560.64      568.78     33.01 o 
 -10   3   4      657.44      660.44     32.38 o 
  -9   3   4      532.84      490.16     23.45 o 
  -8   3   4      127.40      166.36     13.95 o 
  -7   3   4     1384.68     1434.42     16.13 o 
  -6   3   4      115.36      151.12     10.22 o 
  -5   3   4      700.34      548.62     12.58 o 
  -4   3   4     7462.23     8057.18     47.31 o 
  -3   3   4    13530.46    12659.80    118.61 o 
  -2   3   4      666.29      372.12     10.45 o 
  -1   3   4     2749.71     2501.30     16.13 o 
   0   3   4       76.43      165.30     12.16 o 
   1   3   4     1506.61     1209.42     15.39 o 
   2   3   4        0.39       14.87      3.02 o 
   3   3   4     2517.96     1680.93     16.88 o 
   4   3   4     4007.80     3595.75     27.42 o 
   5   3   4     3907.46     4050.08     32.59 o 
   6   3   4     6283.47     6058.38     38.34 o 
   7   3   4      689.29      692.68     18.50 o 
   8   3   4      121.21      120.61     13.75 o 
   9   3   4     1125.70     1182.96     35.69 o 
  10   3   4       81.68       81.98     15.72 o 
  11   3   4       38.22       60.35     17.50 o 
  12   3   4      334.82      276.87     23.01 o 
 -12   4   4       69.30      101.84     21.53 o 
 -11   4   4      150.15      174.61     22.23 o 
 -10   4   4       57.88       68.69     12.85 o 
  -9   4   4      663.04      593.82     25.46 o 
  -8   4   4      548.58      526.78     22.47 o 
  -7   4   4      160.91      137.56      7.21 o 
  -6   4   4     3231.79     3541.41     30.71 o 
  -5   4   4     6619.71     7130.02     71.20 o 
  -4   4   4     7313.87     7464.42     52.36 o 
  -3   4   4     8414.99     9027.64     89.91 o 
  -2   4   4     1501.14     1861.76     15.89 o 
  -1   4   4     1078.94     1129.38     10.84 o 
   0   4   4     1276.69     1561.38     24.99 o 
   1   4   4      683.26      549.99      7.59 o 
   2   4   4    13552.88    13431.12     57.15 o 
   3   4   4    10924.24    10960.29     43.36 o 
   4   4   4     3125.81     3525.08     26.41 o 
   5   4   4     1361.68     1523.65     19.35 o 
   6   4   4       43.92       63.83      5.68 o 
   7   4   4      151.45      154.37     12.57 o 
   8   4   4        7.66        4.74     11.03 o 
   9   4   4      520.07      501.06     28.17 o 
  10   4   4      640.68      571.53     31.99 o 
  11   4   4      430.72      387.36     24.81 o 
  12   4   4      269.69      276.76     22.90 o 
 -12   5   4      300.19      340.15     29.64 o 
 -11   5   4       95.87      105.28     20.12 o 
 -10   5   4      164.63      148.29     13.63 o 
  -9   5   4      345.20      347.45     20.24 o 
  -8   5   4      338.17      290.53     17.97 o 
  -7   5   4        3.95        4.75      5.23 o 
  -6   5   4       34.21       61.82      6.45 o 
  -5   5   4      162.11      227.19      9.14 o 
  -4   5   4     2492.87     2638.39     26.12 o 
  -3   5   4      659.39      575.03     10.21 o 
  -2   5   4     2031.79     2191.86     18.66 o 
  -1   5   4     3566.13     3634.11     30.63 o 
   0   5   4     4458.92     4377.19     36.96 o 
   1   5   4      195.48      137.42      5.51 o 
   2   5   4     2320.16     2214.00     21.46 o 
   3   5   4      285.43       95.54      5.00 o 
   4   5   4      153.32      120.50      5.66 o 
   5   5   4     2731.23     2972.08     26.26 o 
   6   5   4      131.59      123.52      6.50 o 
   7   5   4      663.33      655.81     19.09 o 
   8   5   4     1582.63     1496.07     37.06 o 
   9   5   4       98.48       66.44     12.97 o 
  10   5   4       16.22       33.01     12.99 o 
  11   5   4        0.00       19.37     13.35 o 
  12   5   4        9.63       46.80     15.29 o 
 -12   6   4       61.14      114.18     22.71 o 
 -11   6   4       35.84       51.57     17.20 o 
 -10   6   4       24.33       34.67      9.69 o 
  -9   6   4        0.71        5.92      9.94 o 
  -8   6   4     1611.02     1565.83     37.53 o 
  -7   6   4     1366.59     1227.21     21.48 o 
  -6   6   4      546.53      460.47     13.03 o 
  -5   6   4       98.79      130.29      7.60 o 
  -4   6   4      802.84      627.12      9.37 o 
  -3   6   4        4.13        5.28      3.04 o 
  -2   6   4      980.99      966.33     11.98 o 
  -1   6   4      421.30      347.28     10.88 o 
   0   6   4      332.87      252.94     12.51 o 
   1   6   4     2982.22     3178.10     26.28 o 
   2   6   4     2534.43     2770.71     20.84 o 
   3   6   4      727.82      839.76     12.94 o 
   4   6   4     1898.84     1927.06     19.53 o 
   5   6   4      203.45      236.23      8.53 o 
   6   6   4       11.09       18.43      4.82 o 
   7   6   4      800.19      886.66     20.43 o 
   8   6   4      463.58      436.55     21.78 o 
   9   6   4       27.43       23.64     11.59 o 
  10   6   4      273.74      253.51     19.10 o 
  11   6   4       21.56       37.97     13.52 o 
  12   6   4       31.77       40.49     15.90 o 
 -12   7   4      281.61      337.25     29.36 o 
 -11   7   4        0.23        8.17     17.83 o 
 -10   7   4       30.96       48.66     10.83 o 
  -9   7   4       15.05        7.86     10.09 o 
  -8   7   4      126.15       91.43     10.48 o 
  -7   7   4      543.48      583.77     13.74 o 
  -6   7   4       43.14       26.03      5.27 o 
  -5   7   4      132.82       74.93      5.36 o 
  -4   7   4      257.72      336.54      8.25 o 
  -3   7   4       48.87      117.02      5.63 o 
  -2   7   4     8364.59     8073.21     57.46 o 
  -1   7   4     2038.38     2232.35     23.71 o 
   0   7   4     3422.49     3351.50     65.33 o 
   1   7   4     4734.62     5322.89     35.33 o 
   2   7   4      279.51      373.69      8.94 o 
   3   7   4      445.38      287.87      6.80 o 
   4   7   4      806.61      684.20     12.20 o 
   5   7   4      341.12      271.42      9.22 o 
   6   7   4      267.70      222.12      9.49 o 
   7   7   4      745.25      733.73     19.16 o 
   8   7   4      192.74      199.42     15.50 o 
   9   7   4      104.00      101.03     13.49 o 
  10   7   4       83.50       93.10     13.87 o 
  11   7   4       41.51       33.98     13.14 o 
  12   7   4        4.43       35.70     18.22 o 
 -12   8   4       55.23      109.30     22.00 o 
 -11   8   4      155.66      144.73     25.29 o 
 -10   8   4      352.38      372.91     19.91 o 
  -9   8   4        2.13        4.89      8.36 o 
  -8   8   4       26.56       34.42      7.31 o 
  -7   8   4       47.43       64.67      8.69 o 
  -6   8   4     2499.44     2753.82     26.89 o 
  -5   8   4     2478.83     2573.36     23.72 o 
  -4   8   4      545.46      347.08     11.31 o 
  -3   8   4     6250.91     6019.58     49.03 o 
  -2   8   4      166.97      497.07      9.43 o 
  -1   8   4      119.77       40.67      3.51 o 
   0   8   4      108.48      298.75     13.87 o 
   1   8   4     3939.10     4201.21     32.97 o 
   2   8   4    15650.21    14516.60    140.93 o 
   3   8   4     6318.18     6217.24     32.25 o 
   4   8   4      696.05      685.22     15.69 o 
   5   8   4      641.45      691.28     14.00 o 
   6   8   4      302.37      304.05     11.00 o 
   7   8   4      665.30      586.02     17.39 o 
   8   8   4       10.10       10.33      8.93 o 
   9   8   4      113.22      106.97     13.47 o 
  10   8   4      669.98      620.58     28.32 o 
  11   8   4       54.03       61.79     14.56 o 
  12   8   4      689.38      752.13     35.18 o 
 -12   9   4      408.33      438.14     33.00 o 
 -11   9   4      475.20      527.87     32.02 o 
 -10   9   4      930.91      960.63     30.06 o 
  -9   9   4      753.41      754.87     23.15 o 
  -8   9   4      140.24      117.69      8.91 o 
  -7   9   4        0.41       16.38      6.51 o 
  -6   9   4       17.53       37.16      8.13 o 
  -5   9   4      279.85      204.44      7.93 o 
  -4   9   4     1149.76     1474.59     34.70 o 
  -3   9   4    13373.73    13850.71    110.19 o 
  -2   9   4    25601.86    24802.06    156.64 o 
  -1   9   4     2650.49     2607.30     25.95 o 
   0   9   4     3905.64     4184.63     27.38 o 
   1   9   4      137.69       58.73      5.73 o 
   2   9   4       30.13       15.09      4.13 o 
   3   9   4      123.28      225.24      7.75 o 
   4   9   4     2627.85     2855.62     29.21 o 
   5   9   4     3106.20     3098.66     32.31 o 
   6   9   4     1482.08     1632.14     23.84 o 
   7   9   4      978.78      965.51     22.37 o 
   8   9   4      902.44      933.05     23.18 o 
   9   9   4        5.56        4.05     11.01 o 
  10   9   4       22.51       51.33     14.51 o 
  11   9   4       56.46       66.47     17.24 o 
  12   9   4       52.17      102.00     22.39 o 
 -12  10   4      233.74      357.54     37.77 o 
 -11  10   4      188.21      221.97     21.22 o 
 -10  10   4       34.63       94.88     14.40 o 
  -9  10   4       12.89       38.52     10.17 o 
  -8  10   4     1332.52     1354.67     25.04 o 
  -7  10   4     3407.32     3494.24     35.25 o 
  -6  10   4     2769.71     2614.07     25.04 o 
  -5  10   4     3221.58     3052.21     47.38 o 
  -4  10   4     6499.19     6186.17     61.30 o 
  -3  10   4     4156.36     4360.39     74.47 o 
  -2  10   4      222.94      331.06     11.47 o 
  -1  10   4       72.64      140.33      9.74 o 
   0  10   4     6777.27     7031.25     56.37 o 
   1  10   4     5392.91     5461.35     43.17 o 
   2  10   4     7368.65     7734.31     43.62 o 
   3  10   4    12755.19    12822.97     73.58 o 
   4  10   4     9668.43     9898.46     66.80 o 
   5  10   4     2545.94     2498.59     55.67 o 
   6  10   4      658.77      573.22     14.86 o 
   7  10   4       26.03       21.88      7.81 o 
   8  10   4     1034.71     1028.17     24.77 o 
   9  10   4      712.47      613.68     24.04 o 
  10  10   4     1406.45     1357.90     47.34 o 
  11  10   4     1240.63     1337.03     49.92 o 
 -12  11   4      759.65      876.45     53.43 o 
 -11  11   4     1168.16     1180.59     63.34 o 
 -10  11   4     2073.53     1953.15     47.67 o 
  -9  11   4     1949.00     1905.33     40.19 o 
  -8  11   4     1355.42     1344.37     27.45 o 
  -7  11   4      647.44      655.14     16.48 o 
  -6  11   4       50.52       79.41      6.88 o 
  -5  11   4     1641.39     1873.83     42.96 o 
  -4  11   4    15842.91    16245.53    380.67 o 
  -3  11   4     5657.83     5649.05     48.78 o 
  -2  11   4     3146.50     3910.79     32.43 o 
  -1  11   4    19599.53    19746.06    111.33 o 
   0  11   4     9095.57     8745.54     57.18 o 
   1  11   4     3333.96     3787.42     37.36 o 
   2  11   4      228.82      269.29      9.48 o 
   3  11   4      455.54      456.39     11.19 o 
   4  11   4     3944.10     5067.43     41.02 o 
   5  11   4     1270.04     1484.29     30.10 o 
   6  11   4     4064.46     3888.97     37.54 o 
   7  11   4     3521.23     3607.28     37.32 o 
   8  11   4     1478.72     1532.25     33.30 o 
   9  11   4     1685.04     1634.78     42.63 o 
  10  11   4      213.69      253.27     34.48 o 
  11  11   4        3.98       89.87     22.83 o 
 -11  12   4       66.12      128.96     22.14 o 
 -10  12   4        0.05       87.73     16.68 o 
  -9  12   4     1412.39     1332.36     34.94 o 
  -8  12   4     3164.86     3088.77     44.46 o 
  -7  12   4      902.23      913.69     19.30 o 
  -6  12   4     3504.51     3410.57     37.96 o 
  -5  12   4     8627.91     8118.06     84.84 o 
  -4  12   4     8452.50     8564.08     75.18 o 
  -3  12   4      900.84     1719.41     25.45 o 
  -2  12   4      795.53     1273.90     22.77 o 
  -1  12   4      996.39     1332.77     24.01 o 
   0  12   4     5530.45     4927.89     44.53 o 
   1  12   4     5210.93     5203.78     49.91 o 
   2  12   4    18332.26    20709.91     76.77 o 
   3  12   4    13318.12    13736.79     64.49 o 
   4  12   4     8767.80     8588.17     54.29 o 
   5  12   4     3866.65     3284.10     35.43 o 
   6  12   4       61.03       80.60      9.59 o 
   7  12   4      537.90      566.36     16.12 o 
   8  12   4      611.79      638.87     23.04 o 
   9  12   4     1953.55     1921.71     46.21 o 
  10  12   4     2572.01     2599.51     65.47 o 
  11  12   4     1762.75     1813.90     58.13 o 
 -11  13   4     1283.98     1156.04     46.76 o 
 -10  13   4     2267.46     2156.38     45.91 o 
  -9  13   4     2010.51     2013.94     51.41 o 
  -8  13   4     1098.64     1233.66     29.69 o 
  -7  13   4      961.76      984.55     20.63 o 
  -6  13   4      271.43      281.80     12.56 o 
  -5  13   4     1550.17     1586.00     24.77 o 
  -4  13   4     4313.90     4004.10     47.14 o 
  -3  13   4     9348.02     9185.31     73.33 o 
  -2  13   4    14767.41    16348.08     66.32 o 
  -1  13   4    13653.02    14185.22     78.22 o 
   0  13   4    19010.95    18802.18     89.14 o 
   1  13   4     9135.87     9621.74     63.53 o 
   2  13   4      225.21      328.29     17.49 o 
   3  13   4     2026.02     1561.21     22.52 o 
   4  13   4     1524.20     1408.42     21.78 o 
   5  13   4     3093.64     3109.90     30.90 o 
   6  13   4     5817.75     5441.03     51.08 o 
   7  13   4     1622.69     1597.15     26.18 o 
   8  13   4     3583.17     3469.83     50.49 o 
   9  13   4     1418.24     1342.43     39.69 o 
  10  13   4       50.01      131.32     20.27 o 
  11  13   4       19.27       38.80     25.74 o 
 -11  14   4      224.94      243.49     24.81 o 
 -10  14   4        2.09       46.65     15.13 o 
  -9  14   4      191.73      213.33     17.55 o 
  -8  14   4     3323.31     3182.03     49.65 o 
  -7  14   4     4022.44     3717.06     43.14 o 
  -6  14   4     1276.34     1256.28     25.87 o 
  -5  14   4     2665.43     2579.45     29.69 o 
  -4  14   4     4274.99     4707.07     37.48 o 
  -3  14   4     1388.79     1682.61     27.30 o 
  -2  14   4      971.33      691.16     21.92 o 
  -1  14   4       70.33      118.40     12.93 o 
   0  14   4    10684.02    11042.83     70.48 o 
   1  14   4    22008.64    22355.25    134.30 o 
   2  14   4    11574.22    11727.19     80.24 o 
   3  14   4     7804.64     7847.23     50.96 o 
   4  14   4     8589.30     8675.24     67.31 o 
   5  14   4      442.36      452.07     13.15 o 
   6  14   4       52.05       55.95      9.28 o 
   7  14   4      231.49      205.55     13.30 o 
   8  14   4      426.29      415.00     18.30 o 
   9  14   4     1328.84     1288.97     39.01 o 
  10  14   4     2034.71     1907.28     49.30 o 
  11  14   4      321.28      259.08     24.66 o 
 -11  15   4     1006.05      939.25     33.00 o 
 -10  15   4      569.46      548.44     24.50 o 
  -9  15   4     1796.02     1587.78     38.01 o 
  -8  15   4     1149.37     1135.59     28.87 o 
  -7  15   4        1.05       47.56      9.92 o 
  -6  15   4      637.12      570.15     18.57 o 
  -5  15   4        9.53       10.06      8.15 o 
  -4  15   4     3110.20     2895.62     30.94 o 
  -3  15   4     8696.08     8271.16     60.71 o 
  -2  15   4    14228.90    14381.59    110.31 o 
  -1  15   4    10886.11    11003.98     81.67 o 
   0  15   4    11805.49    12103.26     93.44 o 
   1  15   4      711.52      572.65     20.48 o 
   2  15   4       17.89       16.52      8.73 o 
   3  15   4       18.70      106.59      8.54 o 
   4  15   4     1998.60     1602.82     24.62 o 
   5  15   4     2828.15     2911.97     30.39 o 
   6  15   4     1033.34     1061.63     24.13 o 
   7  15   4     3269.09     2853.03     40.39 o 
   8  15   4     1981.83     1846.77     34.26 o 
   9  15   4      222.99      190.69     18.74 o 
  10  15   4      216.30      234.80     22.00 o 
  11  15   4      100.41      139.32     22.34 o 
 -11  16   4        3.15       32.61     13.20 o 
 -10  16   4        0.50        7.56     10.27 o 
  -9  16   4      181.47      172.97     15.91 o 
  -8  16   4      320.29      289.38     16.00 o 
  -7  16   4     1335.19     1190.63     25.49 o 
  -6  16   4      568.52      551.08     18.53 o 
  -5  16   4     1388.47     1324.79     29.16 o 
  -4  16   4     2018.37     2104.14     27.97 o 
  -3  16   4      607.89      670.02     18.97 o 
  -2  16   4      231.25      338.32     21.11 o 
  -1  16   4     1496.45     1703.92     34.04 o 
   0  16   4     3026.01     2687.71     41.85 o 
   1  16   4     4719.05     5285.47     57.50 o 
   2  16   4     3644.21     3542.57     46.90 o 
   3  16   4     4550.50     4525.79     41.38 o 
   4  16   4      690.78      722.33     17.32 o 
   5  16   4      145.73      129.40      9.48 o 
   6  16   4       45.01       48.07      8.51 o 
   7  16   4      296.07      288.98     15.19 o 
   8  16   4      184.88      260.18     15.89 o 
   9  16   4      627.93      566.56     26.96 o 
  10  16   4      315.01      302.85     22.22 o 
  11  16   4      699.08      692.39     32.90 o 
 -11  17   4       52.39       46.07     12.65 o 
 -10  17   4      135.00      126.53     14.22 o 
  -9  17   4      422.49      348.02     19.62 o 
  -8  17   4      256.71      258.23     15.41 o 
  -7  17   4      225.84      222.43     12.51 o 
  -6  17   4      117.15      141.59     10.05 o 
  -5  17   4       22.56        7.45      6.76 o 
  -4  17   4      410.34      296.69     11.74 o 
  -3  17   4     2266.40     2031.97     32.14 o 
  -2  17   4      107.77      128.11     11.27 o 
  -1  17   4     4204.55     4295.48     54.37 o 
   0  17   4      970.67     1338.54     51.25 o 
   1  17   4      576.06      573.28     22.69 o 
   2  17   4      490.31      364.31     17.27 o 
   3  17   4      550.69      545.17     15.53 o 
   4  17   4      772.13      795.95     18.60 o 
   5  17   4      159.35      189.85     12.34 o 
   6  17   4       12.48       33.33      8.84 o 
   7  17   4       94.42      107.67     11.20 o 
   8  17   4      418.26      395.90     18.17 o 
   9  17   4      129.61       74.25     12.87 o 
  10  17   4        2.63       23.87     12.73 o 
 -11  18   4       34.08       36.46     12.11 o 
 -10  18   4      203.45      203.58     17.01 o 
  -9  18   4        0.01        3.02      9.74 o 
  -8  18   4       13.59       40.29     10.00 o 
  -7  18   4       64.98       73.84      9.31 o 
  -6  18   4      144.62      155.01     10.37 o 
  -5  18   4        6.43       19.32      6.98 o 
  -4  18   4     1238.12     1125.15     27.20 o 
  -3  18   4       31.54       15.78      6.10 o 
  -2  18   4       45.79       52.28      8.24 o 
  -1  18   4       62.92      102.42     11.17 o 
   0  18   4      899.65      908.41     23.43 o 
   1  18   4      334.96      369.50     15.35 o 
   2  18   4      614.75      628.67     21.81 o 
   3  18   4      167.62      171.36     11.03 o 
   4  18   4       14.74        7.86      6.17 o 
   5  18   4        0.14        7.75      7.87 o 
   6  18   4       99.49      116.61      9.37 o 
   7  18   4        5.78       20.66      8.80 o 
   8  18   4      932.55      920.32     25.81 o 
   9  18   4       17.12        5.71     11.43 o 
  10  18   4        2.64       14.88     12.07 o 
 -10  19   4        3.97        6.92     10.77 o 
  -9  19   4       22.00       21.96     10.84 o 
  -8  19   4      180.25      182.82     13.92 o 
  -7  19   4       74.30       40.28      7.84 o 
  -6  19   4      257.73      271.97     12.90 o 
  -5  19   4      745.56      844.92     22.03 o 
  -4  19   4       22.37       24.42      7.73 o 
  -3  19   4      557.46      493.35     18.42 o 
  -2  19   4      424.19      409.10     17.21 o 
  -1  19   4      973.94      884.00     23.86 o 
   0  19   4      945.37      930.14     24.32 o 
   1  19   4      258.61      221.68     13.04 o 
   2  19   4       21.51       12.04      6.61 o 
   3  19   4      210.15      143.09      9.52 o 
   4  19   4       83.96       71.78      6.88 o 
   5  19   4      819.36      820.14     20.72 o 
   6  19   4       59.05       63.67      7.60 o 
   7  19   4      290.34      261.02     14.73 o 
   8  19   4       51.71       65.76     10.78 o 
   9  19   4       73.24       66.49     11.88 o 
  10  19   4       98.38       99.15     15.91 o 
 -10  20   4       21.22       14.89     10.71 o 
  -9  20   4      580.08      532.31     24.58 o 
  -8  20   4       33.72       56.64     10.13 o 
  -7  20   4      821.24      714.51     21.21 o 
  -6  20   4       64.97       63.53      7.81 o 
  -5  20   4     1790.82     1735.09     31.63 o 
  -4  20   4      269.19      232.75     12.54 o 
  -3  20   4        0.22        4.34      7.85 o 
  -2  20   4     2092.26     2090.98     37.08 o 
  -1  20   4      863.99      952.19     25.44 o 
   0  20   4       63.17      133.40     12.28 o 
   1  20   4     3184.96     3246.11     44.24 o 
   2  20   4        8.12        2.99      7.33 o 
   3  20   4      356.41      343.15     15.37 o 
   4  20   4     1306.55     1326.62     23.39 o 
   5  20   4      244.77      211.27     13.71 o 
   6  20   4      202.52      170.15     10.76 o 
   7  20   4       85.42      117.10     12.17 o 
   8  20   4        9.59       20.32      9.03 o 
   9  20   4       91.92       53.23     11.11 o 
  10  20   4       14.34       12.71     18.02 o 
 -10  21   4       60.94       21.98     10.91 o 
  -9  21   4      842.21      795.80     29.56 o 
  -8  21   4      296.26      266.11     16.32 o 
  -7  21   4       14.48       44.88      9.87 o 
  -6  21   4       57.28       43.06      7.69 o 
  -5  21   4       97.22      178.32     12.10 o 
  -4  21   4       59.27       62.26      7.11 o 
  -3  21   4     4952.41     4590.58     56.36 o 
  -2  21   4      140.87      126.37     11.67 o 
  -1  21   4     2160.15     2299.71     39.49 o 
   0  21   4     1513.52     1672.43     33.38 o 
   1  21   4       33.64       39.17     10.56 o 
   2  21   4     1360.29     1244.62     28.05 o 
   3  21   4     1542.52     1364.67     29.34 o 
   4  21   4       56.13       73.99      7.99 o 
   5  21   4     1407.54     1523.37     33.08 o 
   6  21   4      367.48      390.52     16.59 o 
   7  21   4      770.19      756.29     23.86 o 
   8  21   4      825.87      757.03     24.48 o 
   9  21   4      116.16      114.68     15.12 o 
  10  21   4      140.22      121.34     19.87 o 
 -10  22   4        2.41       17.52     10.63 o 
  -9  22   4      344.37      326.03     29.08 o 
  -8  22   4      167.84      201.39     15.52 o 
  -7  22   4     2043.43     1981.43     36.91 o 
  -6  22   4     1220.04     1184.94     25.93 o 
  -5  22   4     1157.44     1171.22     25.03 o 
  -4  22   4      725.24      802.05     20.48 o 
  -3  22   4       95.81      154.08     15.28 o 
  -2  22   4       22.25       14.68      8.60 o 
  -1  22   4       57.08       58.24     11.00 o 
   0  22   4      123.12      147.35     13.24 o 
   1  22   4     2014.11     2057.62     37.25 o 
   2  22   4      617.99      625.09     21.21 o 
   3  22   4     1804.13     1669.15     33.09 o 
   4  22   4     1031.93     1061.90     21.99 o 
   5  22   4      317.59      315.40     21.07 o 
   6  22   4      475.69      450.28     19.83 o 
   7  22   4       79.80       94.38     12.17 o 
   8  22   4       68.69      105.60     13.74 o 
   9  22   4     1139.66     1169.29     35.88 o 
  -9  23   4      609.64      635.75     33.02 o 
  -8  23   4     1341.21     1375.07     34.06 o 
  -7  23   4      211.32      276.62     16.44 o 
  -6  23   4      100.51       98.01     10.58 o 
  -5  23   4     1140.85     1161.03     25.52 o 
  -4  23   4     1613.69     1572.43     28.75 o 
  -3  23   4     1646.22     1577.02     35.05 o 
  -2  23   4     2938.87     2874.14     46.34 o 
  -1  23   4      533.39      490.99     19.93 o 
   0  23   4     1108.85     1066.97     28.20 o 
   1  23   4      849.80      741.21     24.33 o 
   2  23   4       41.24       45.51      9.05 o 
   3  23   4      261.42      324.79     16.98 o 
   4  23   4        7.39        8.04      6.47 o 
   5  23   4     3130.94     3041.55     48.28 o 
   6  23   4     1067.04     1025.54     29.37 o 
   7  23   4     2404.70     2270.33     43.45 o 
   8  23   4     1533.94     1531.96     39.42 o 
   9  23   4      570.35      595.44     27.23 o 
  -9  24   4      354.37      418.06     26.77 o 
  -8  24   4     1703.01     1734.27     41.83 o 
  -7  24   4     2184.70     2196.51     40.03 o 
  -6  24   4     1714.42     1641.72     31.48 o 
  -5  24   4     1408.74     1355.65     27.98 o 
  -4  24   4      882.24      934.52     22.96 o 
  -3  24   4      312.27      453.86     20.98 o 
  -2  24   4      115.88      164.07     15.95 o 
  -1  24   4      815.92      950.32     28.02 o 
   0  24   4      430.52      426.97     19.33 o 
   1  24   4     1594.49     1481.96     33.39 o 
   2  24   4     1969.55     1873.49     37.04 o 
   3  24   4     3573.55     3532.08     49.94 o 
   4  24   4     1140.41     1108.44     23.77 o 
   5  24   4     1128.92     1067.46     30.20 o 
   6  24   4      179.79      202.09     15.64 o 
   7  24   4      196.13      250.29     16.62 o 
   8  24   4      254.06      320.70     21.30 o 
   9  24   4      984.20     1034.53     39.25 o 
  -9  25   4     1538.85     1517.95     65.24 o 
  -8  25   4      716.65      730.64     29.14 o 
  -7  25   4      200.90      285.07     17.54 o 
  -6  25   4       17.61       51.11     10.61 o 
  -5  25   4      587.67      609.05     20.03 o 
  -4  25   4      287.31      247.35     13.41 o 
  -3  25   4     3040.76     2888.60     49.07 o 
  -2  25   4     3505.62     3616.36     60.76 o 
  -1  25   4     5228.81     4982.69     63.11 o 
   0  25   4     1285.14     1183.62     31.11 o 
   1  25   4      903.69      981.42     28.67 o 
   2  25   4     1002.77     1054.75     29.34 o 
   3  25   4      888.50      943.76     27.78 o 
   4  25   4     1193.44     1272.20     25.92 o 
   5  25   4      671.60      632.53     24.25 o 
   6  25   4     2198.98     2159.39     43.34 o 
   7  25   4     3097.38     3095.64     42.10 o 
   8  25   4      977.44      965.39     33.37 o 
   9  25   4      783.45      739.69     36.84 o 
  -8  26   4      427.66      438.51     27.82 o 
  -7  26   4     2252.17     2065.07     49.70 o 
  -6  26   4     1787.25     1766.50     35.87 o 
  -5  26   4     1624.22     1546.65     30.96 o 
  -4  26   4      767.18      796.33     22.23 o 
  -3  26   4      496.18      589.27     36.30 o 
  -2  26   4      664.81      766.23     31.04 o 
  -1  26   4      349.85      440.32     23.37 o 
   0  26   4     1892.50     1966.22     40.61 o 
   1  26   4     5489.50     5142.06     64.23 o 
   2  26   4     2769.59     2807.81     47.18 o 
   3  26   4     1789.45     1848.13     43.94 o 
   4  26   4     1955.50     1838.15     41.48 o 
   5  26   4      708.28      671.71     25.12 o 
   6  26   4        9.02       44.08     14.27 o 
   7  26   4        7.00      109.49     12.72 o 
   8  26   4     1101.22     1312.14     38.69 o 
  -8  27   4     1004.51     1059.80     42.49 o 
  -7  27   4      274.32      357.36     21.79 o 
  -6  27   4        0.01       42.49     13.27 o 
  -5  27   4       62.69       61.54     11.00 o 
  -4  27   4      725.93      786.91     25.34 o 
  -3  27   4     2539.63     2369.30     69.34 o 
  -2  27   4     2270.37     2096.38     48.58 o 
  -1  27   4     2879.91     2729.79     49.05 o 
   0  27   4     1990.97     1898.86     40.88 o 
   1  27   4     1054.71     1202.55     33.66 o 
   2  27   4       71.99      147.83     14.81 o 
   3  27   4      470.50      503.80     22.36 o 
   4  27   4      979.45      998.34     34.90 o 
   5  27   4      983.38      907.27     29.13 o 
   6  27   4      739.26      791.75     28.01 o 
   7  27   4     1981.24     1945.98     41.07 o 
   8  27   4     1082.01     1046.46     59.75 o 
  -8  28   4      519.37      580.30     33.60 o 
  -7  28   4      630.98      721.07     28.73 o 
  -6  28   4     1146.77     1123.40     38.36 o 
  -5  28   4      585.36      543.85     23.77 o 
  -4  28   4     1198.00     1094.68     29.83 o 
  -3  28   4      214.42      256.67     21.08 o 
  -2  28   4      114.94      164.91     18.45 o 
  -1  28   4      258.45      279.79     19.24 o 
   0  28   4      719.23      758.39     27.44 o 
   1  28   4      416.61      379.50     20.20 o 
   2  28   4     2184.03     2089.09     42.99 o 
   3  28   4     2790.31     2515.09     46.49 o 
   4  28   4       45.41       50.18     13.34 o 
   5  28   4       60.71       78.57     15.10 o 
   6  28   4       62.34       48.23     12.31 o 
   7  28   4       42.48       99.15     16.19 o 
  -7  29   4      101.74      141.35     16.20 o 
  -6  29   4       20.83       39.42     11.55 o 
  -5  29   4      339.60      340.91     20.12 o 
  -4  29   4      117.57      135.28     13.55 o 
  -3  29   4       53.37       49.09     10.04 o 
  -2  29   4     1314.72     1152.33     38.16 o 
  -1  29   4      426.58      400.80     21.11 o 
   0  29   4      287.01      281.02     18.23 o 
   1  29   4      134.22      115.77     13.29 o 
   2  29   4      350.92      408.71     21.34 o 
   3  29   4        7.10       58.94     12.51 o 
   4  29   4        2.25        2.43     10.15 o 
   5  29   4      443.97      399.52     24.63 o 
   6  29   4      496.16      490.79     24.19 o 
   7  29   4      437.66      462.43     24.83 o 
  -7  30   4      158.25      187.49     17.68 o 
  -6  30   4        0.20       28.03     11.69 o 
  -5  30   4        0.82       15.06     10.39 o 
  -4  30   4      139.97      140.44     14.60 o 
  -3  30   4      318.78      290.47     16.91 o 
  -2  30   4       39.64       84.41     14.45 o 
  -1  30   4      453.37      433.88     24.88 o 
   0  30   4       60.79       60.17     12.69 o 
   1  30   4      375.10      368.16     20.38 o 
   2  30   4      176.99      159.51     15.08 o 
   3  30   4        4.71        9.96      9.81 o 
   4  30   4        0.45        5.22     11.15 o 
   5  30   4        1.69        5.48     10.93 o 
   6  30   4       12.41       28.69     11.34 o 
   7  30   4      161.29      199.33     18.97 o 
  -6  31   4        0.01       18.57     10.99 o 
  -5  31   4        8.54       22.01      9.93 o 
  -4  31   4      344.37      353.89     20.65 o 
  -3  31   4       63.25       62.95     11.88 o 
  -2  31   4      241.88      249.80     20.82 o 
  -1  31   4       10.29       30.45     12.21 o 
   0  31   4       71.11       48.37     12.48 o 
   1  31   4      181.45      188.89     15.98 o 
   2  31   4      138.31      112.57     13.46 o 
   3  31   4      207.40      176.70     14.49 o 
   4  31   4        0.79       -6.61     10.94 o 
   5  31   4        0.32        0.22     10.82 o 
   6  31   4        3.88       30.67     17.12 o 
  -6  32   4      214.47      221.05     18.89 o 
  -5  32   4       97.12       92.45     12.84 o 
  -4  32   4       34.77       46.22     13.92 o 
  -3  32   4      583.68      623.82     30.48 o 
  -2  32   4        7.51       19.37     13.76 o 
  -1  32   4        2.85        1.32     11.64 o 
   0  32   4      128.13      144.22     25.93 o 
   1  32   4       48.71       36.69     11.25 o 
   2  32   4      607.12      637.81     28.36 o 
   3  32   4      164.05      172.74     18.05 o 
   4  32   4      235.38      208.60     18.11 o 
   5  32   4      226.98      173.59     16.83 o 
  -5  33   4       14.03       36.84     12.70 o 
  -4  33   4       87.12       90.38     13.80 o 
  -3  33   4      237.87      227.34     21.46 o 
  -2  33   4     1067.06     1118.11     47.34 o 
  -1  33   4      767.43      682.94     31.93 o 
   0  33   4      437.25      380.87     22.15 o 
   1  33   4      216.79      242.17     18.24 o 
   2  33   4        4.59       44.85     12.41 o 
   3  33   4        0.88       10.70     10.52 o 
   4  33   4      281.38      293.27     21.10 o 
   5  33   4       54.18       78.55     13.72 o 
  -4  34   4      240.99      264.49     20.67 o 
  -3  34   4      350.59      402.20     24.11 o 
  -2  34   4       36.69      118.89     22.09 o 
  -1  34   4      142.35      198.15     24.54 o 
   0  34   4      400.30      375.08     29.79 o 
   1  34   4      558.74      490.99     36.50 o 
   2  34   4     1206.06     1217.31     38.16 o 
   3  34   4      978.09     1012.78     35.65 o 
   4  34   4      649.56      611.02     28.69 o 
  -3  35   4     1053.50     1053.96     36.91 o 
  -2  35   4      673.56      628.09     32.59 o 
  -1  35   4     1350.75     1373.63     46.87 o 
   0  35   4      768.04      692.59     34.22 o 
   1  35   4      226.85      224.15     22.98 o 
   2  35   4       92.84      150.92     18.88 o 
   3  35   4      110.49      134.96     18.20 o 
  -2  36   4        1.45       45.73     16.74 o 
  -1  36   4      157.98      252.14     24.16 o 
   0  36   4      575.03      622.62     33.54 o 
   1  36   4      896.54      887.74     35.66 o 
   2  36   4     1378.66     1344.72     41.82 o 
 -12   1   5      160.25      114.36     23.84 o 
 -11   1   5        9.31        4.39     15.76 o 
 -10   1   5       31.69       -4.59     12.74 o 
  -9   1   5       61.94       44.61      8.87 o 
  -8   1   5      173.22      182.79     10.66 o 
  -7   1   5      625.14      690.85     11.88 o 
  -6   1   5      793.29      668.27     14.11 o 
  -5   1   5     1384.61     1418.10     20.27 o 
  -4   1   5       44.70      158.48      6.00 o 
  -3   1   5      720.76     1026.15     15.53 o 
  -2   1   5     1682.62     1792.02     22.72 o 
  -1   1   5     4869.27     4747.39     31.65 o 
   0   1   5     1240.28      952.91     17.19 o 
   1   1   5     5770.78     5725.03     49.86 o 
   2   1   5      172.74      200.72      8.87 o 
   3   1   5     2495.52     2478.21     34.17 o 
   4   1   5      110.61       90.98      6.47 o 
   5   1   5      134.15      122.78      8.17 o 
   6   1   5      769.18      751.43     15.78 o 
   7   1   5      550.13      584.62     23.10 o 
   8   1   5      312.53      346.49     19.66 o 
   9   1   5       39.00       32.48     11.13 o 
  10   1   5      286.41      272.46     19.94 o 
  11   1   5        0.27        3.53     16.28 o 
  12   1   5       96.39      154.79     24.52 o 
 -12   2   5      392.97      395.94     37.52 o 
 -11   2   5      154.38      167.22     20.96 o 
 -10   2   5       24.42        6.21     11.25 o 
  -9   2   5        0.30        4.88      9.67 o 
  -8   2   5       52.61       46.92     12.50 o 
  -7   2   5      221.83      201.93      7.28 o 
  -6   2   5      319.30      380.89      9.80 o 
  -5   2   5     2932.02     3123.33     34.42 o 
  -4   2   5     3038.68     2931.94     24.76 o 
  -3   2   5     3616.41     2755.22     23.01 o 
  -2   2   5     3507.15     3489.90     21.31 o 
  -1   2   5     1219.69     1140.33     13.41 o 
   0   2   5     4630.50     5160.25     48.76 o 
   1   2   5     1813.82     1735.76     16.94 o 
   2   2   5      170.39      110.42      5.65 o 
   3   2   5    12290.48    13200.64     67.61 o 
   4   2   5     1352.00     1589.59     19.65 o 
   5   2   5     2462.38     2608.57     37.31 o 
   6   2   5     1776.24     1782.31     23.53 o 
   7   2   5     1184.75     1112.88     42.03 o 
   8   2   5      532.59      592.91     27.92 o 
   9   2   5      264.59      254.67     21.34 o 
  10   2   5       89.38       71.49     15.51 o 
  11   2   5      191.37      198.38     31.65 o 
  12   2   5      558.73      517.56     29.93 o 
 -12   3   5       35.37       59.12     36.90 o 
 -11   3   5       45.39       54.11     16.91 o 
 -10   3   5      317.04      352.10     22.14 o 
  -9   3   5     1267.89     1314.41     36.95 o 
  -8   3   5      254.14      258.21     13.50 o 
  -7   3   5      843.81     1015.16     15.55 o 
  -6   3   5     2609.34     2520.85     29.28 o 
  -5   3   5     3474.36     3368.77     26.36 o 
  -4   3   5      980.55     1277.01     15.12 o 
  -3   3   5     1503.32     1517.58     16.57 o 
  -2   3   5      662.59      778.37     11.40 o 
  -1   3   5     4795.97     4889.72     23.69 o 
   0   3   5     6334.21     5307.23     33.00 o 
   1   3   5      262.15      223.47      6.20 o 
   2   3   5      161.57      361.87      9.23 o 
   3   3   5     5239.88     5981.55     31.49 o 
   4   3   5      142.09      165.41      6.52 o 
   5   3   5       22.05       25.03      5.20 o 
   6   3   5      849.47      816.82     15.72 o 
   7   3   5      352.75      402.14     23.58 o 
   8   3   5      451.45      437.69     24.65 o 
   9   3   5     1543.74     1470.00     47.67 o 
  10   3   5      709.20      704.45     37.47 o 
  11   3   5      422.00      386.48     25.29 o 
  12   3   5      112.86      187.51     21.03 o 
 -12   4   5      627.00      619.91     36.48 o 
 -11   4   5     1686.58     1830.04     56.25 o 
 -10   4   5      862.63     1005.05     35.02 o 
  -9   4   5      872.11      918.56     31.51 o 
  -8   4   5     1257.76     1101.84     26.00 o 
  -7   4   5     1109.28     1035.77     18.37 o 
  -6   4   5      426.09      428.86     12.12 o 
  -5   4   5     6038.11     5568.60     40.67 o 
  -4   4   5    16293.89    15514.85     78.94 o 
  -3   4   5    14414.98    16063.13     80.96 o 
  -2   4   5      900.14      799.97      9.72 o 
  -1   4   5     3916.10     3831.14     25.41 o 
   0   4   5        9.58       28.77      9.49 o 
   1   4   5        0.01       13.23      5.67 o 
   2   4   5    11057.00    11919.66     51.64 o 
   3   4   5      939.83      733.17     12.18 o 
   4   4   5    12070.11    11786.45     55.14 o 
   5   4   5    10696.23    10460.82     48.02 o 
   6   4   5     3040.75     2852.93     27.79 o 
   7   4   5    11226.09    10905.92    105.76 o 
   8   4   5      149.36      136.35     24.08 o 
   9   4   5       63.17       69.65     16.61 o 
  10   4   5      416.18      468.45     26.02 o 
  11   4   5      864.06      959.98     37.37 o 
  12   4   5      309.73      290.22     23.62 o 
 -12   5   5       92.50      219.97     27.43 o 
 -11   5   5      153.90      271.68     27.69 o 
 -10   5   5     1493.89     1549.35     43.12 o 
  -9   5   5      748.98      766.85     28.80 o 
  -8   5   5     1687.43     1767.28     32.89 o 
  -7   5   5     9052.93     9077.55     74.72 o 
  -6   5   5     2193.58     2127.06     25.83 o 
  -5   5   5     6024.34     5951.44     42.32 o 
  -4   5   5     2306.97     2331.84     26.14 o 
  -3   5   5      367.87      431.75      9.02 o 
  -2   5   5      336.39      338.56      9.38 o 
  -1   5   5     4297.85     5041.43     32.79 o 
   0   5   5    10123.28    10270.88     71.30 o 
   1   5   5    16035.34    17757.77     59.81 o 
   2   5   5     7114.88     7395.86     41.74 o 
   3   5   5    14303.42    13216.21     50.90 o 
   4   5   5      115.68       94.96      6.72 o 
   5   5   5      721.60     1031.62     18.08 o 
   6   5   5     1783.86     1413.10     19.13 o 
   7   5   5      551.16      547.69     19.04 o 
   8   5   5     2366.69     2382.02     47.51 o 
   9   5   5     2597.77     2433.79     50.59 o 
  10   5   5      949.88      920.04     34.15 o 
  11   5   5     1479.85     1403.42     44.49 o 
  12   5   5       64.98       84.19     17.80 o 
 -12   6   5     1434.92     1549.15     75.83 o 
 -11   6   5     1676.75     1767.84     54.69 o 
 -10   6   5      727.24      874.25     33.12 o 
  -9   6   5      161.07      197.53     17.71 o 
  -8   6   5      275.22      334.49     15.48 o 
  -7   6   5      555.89      635.89     26.45 o 
  -6   6   5     5090.08     4012.20     34.10 o 
  -5   6   5    11482.07    10290.50    105.55 o 
  -4   6   5    17428.03    18374.06     76.21 o 
  -3   6   5    19943.29    20601.43    136.04 o 
  -2   6   5     3201.60     2790.91     29.83 o 
  -1   6   5    16198.52    16395.99     82.60 o 
   0   6   5      311.13      154.36      9.51 o 
   1   6   5     1994.16     2256.26     17.40 o 
   2   6   5     5198.92     5732.09     38.87 o 
   3   6   5    13815.62    14608.37     88.57 o 
   4   6   5    21315.24    21133.53     70.35 o 
   5   6   5    17617.76    16163.42     61.75 o 
   6   6   5     4268.44     3883.03     31.91 o 
   7   6   5     2061.07     2138.66     34.31 o 
   8   6   5     1048.78     1039.81     32.21 o 
   9   6   5      342.26      312.11     21.05 o 
  10   6   5      839.78      841.87     33.42 o 
  11   6   5      319.82      340.96     25.30 o 
  12   6   5     1443.48     1427.44     47.16 o 
 -12   7   5       12.32      132.57     35.74 o 
 -11   7   5      173.98      302.44     24.32 o 
 -10   7   5     1287.34     1303.04     39.65 o 
  -9   7   5     2195.50     2174.63     47.35 o 
  -8   7   5     2221.69     2363.74     36.79 o 
  -7   7   5     2779.11     2710.44     26.76 o 
  -6   7   5     7935.01     7642.97     51.07 o 
  -5   7   5     4961.99     5164.41     76.26 o 
  -4   7   5      836.07      926.36     16.07 o 
  -3   7   5       46.95      115.35      8.86 o 
  -2   7   5    28121.19    31293.24    225.06 o 
  -1   7   5     2466.55     2278.77     28.80 o 
   0   7   5     9053.35     9132.61     79.00 o 
   1   7   5    28388.87    29569.41    188.37 o 
   2   7   5     8854.83     8171.87     55.58 o 
   3   7   5     4656.34     4480.95     30.84 o 
   4   7   5     1632.03     1460.04     21.79 o 
   5   7   5      954.86     1234.13     18.20 o 
   6   7   5      957.73      871.68     16.39 o 
   7   7   5     2083.74     2186.33     32.31 o 
   8   7   5     2187.68     2276.24     46.12 o 
   9   7   5     2014.80     1904.01     45.11 o 
  10   7   5     1715.21     1617.07     44.59 o 
  11   7   5     1120.89     1037.77     40.76 o 
 -12   8   5     1086.34     1201.33     49.52 o 
 -11   8   5     1314.79     1275.93     41.99 o 
 -10   8   5      430.94      456.87     22.06 o 
  -9   8   5     1759.92     1754.01     43.49 o 
  -8   8   5      345.87      354.37     15.00 o 
  -7   8   5     1238.36     1208.13     24.90 o 
  -6   8   5     4367.20     4264.00     34.15 o 
  -5   8   5     7216.41     7952.42     61.85 o 
  -4   8   5     7594.82     8761.47     74.77 o 
  -3   8   5     4201.78     3856.31     25.51 o 
  -2   8   5    16714.71    18152.30    105.22 o 
  -1   8   5     8742.62     9496.24     82.98 o 
   0   8   5      716.04      881.27     23.61 o 
   1   8   5        8.01       12.25      3.54 o 
   2   8   5     1040.09      941.39     15.08 o 
   3   8   5     5329.37     5880.80     36.07 o 
   4   8   5     8738.42     9988.21     60.36 o 
   5   8   5     9947.14    10603.70     54.59 o 
   6   8   5    12403.90    12163.57     62.73 o 
   7   8   5     2039.81     2205.18     33.03 o 
   8   8   5       65.67       55.44     11.49 o 
   9   8   5       96.30       71.19     13.16 o 
  10   8   5        6.39       32.83     13.85 o 
  11   8   5      394.82      403.69     28.07 o 
 -12   9   5       43.58      131.97     23.63 o 
 -11   9   5      145.06      211.74     21.26 o 
 -10   9   5      291.80      289.52     18.24 o 
  -9   9   5      981.97      930.65     28.70 o 
  -8   9   5     2140.44     2256.56     33.92 o 
  -7   9   5     4195.12     4252.67     49.12 o 
  -6   9   5     2777.27     2737.95     29.49 o 
  -5   9   5     5094.99     5235.50     51.36 o 
  -4   9   5       19.50        7.71      5.27 o 
  -3   9   5     5482.23     5452.18     64.65 o 
  -2   9   5     2530.67     2051.32     26.07 o 
  -1   9   5     4292.52     4447.04     70.84 o 
   0   9   5     6919.13     6742.23     71.07 o 
   1   9   5     3181.88     2810.03     27.51 o 
   2   9   5     9183.12     9270.92     57.54 o 
   3   9   5     7115.64     7861.89     51.87 o 
   4   9   5       70.09       86.43      5.09 o 
   5   9   5        8.67       19.42      5.50 o 
   6   9   5      670.06      692.87     14.46 o 
   7   9   5      864.09      826.47     21.21 o 
   8   9   5     1034.83     1026.78     27.85 o 
   9   9   5     1270.24     1214.95     36.53 o 
  10   9   5      884.69      900.67     34.24 o 
  11   9   5      681.38      679.14     32.34 o 
 -11  10   5      558.20      546.28     28.78 o 
 -10  10   5       27.78       16.73      9.73 o 
  -9  10   5       37.60       38.96      8.84 o 
  -8  10   5      432.07      358.37     14.79 o 
  -7  10   5      297.51      423.97     17.43 o 
  -6  10   5      806.99      848.55     17.07 o 
  -5  10   5     2374.49     2719.04     37.64 o 
  -4  10   5     2627.28     2818.02     36.36 o 
  -3  10   5    12769.30    11873.25     79.53 o 
  -2  10   5        2.52       10.40      2.66 o 
  -1  10   5      412.39      523.70      9.87 o 
   0  10   5     4488.02     4830.11     36.09 o 
   1  10   5        0.04       14.36      4.25 o 
   2  10   5     7379.30     7150.49     56.82 o 
   3  10   5     1575.48     1317.90     19.15 o 
   4  10   5     2539.04     2783.38     25.62 o 
   5  10   5     2997.71     3433.32     29.45 o 
   6  10   5      282.18      289.71     10.72 o 
   7  10   5     1831.82     1723.23     30.09 o 
   8  10   5      415.52      357.94     17.70 o 
   9  10   5        1.98       -3.48     11.88 o 
  10  10   5      147.04      103.51     15.44 o 
  11  10   5      273.65      259.99     26.53 o 
 -11  11   5        9.65       60.16     18.96 o 
 -10  11   5      107.18      108.50     13.22 o 
  -9  11   5        7.42        5.93      8.13 o 
  -8  11   5       71.22       49.97      7.46 o 
  -7  11   5     3259.10     2996.42     33.72 o 
  -6  11   5       60.47       69.41      7.49 o 
  -5  11   5      547.29      502.69     18.22 o 
  -4  11   5      146.22       99.59     10.09 o 
  -3  11   5      230.52      166.13      8.58 o 
  -2  11   5      169.44       79.83      4.69 o 
  -1  11   5     3291.99     3631.62     27.10 o 
   0  11   5      464.27      377.83      9.70 o 
   1  11   5     8684.60     8265.54     72.04 o 
   2  11   5      453.35      460.01     12.61 o 
   3  11   5      731.86     1011.77     17.32 o 
   4  11   5        6.17       27.01      4.55 o 
   5  11   5      116.75      137.44      8.10 o 
   6  11   5        1.96        8.89      5.92 o 
   7  11   5       10.83       34.72      8.32 o 
   8  11   5      547.85      495.36     20.58 o 
   9  11   5       37.02       50.19     12.01 o 
  10  11   5       73.11       47.22     15.36 o 
  11  11   5      169.78      188.49     23.44 o 
 -11  12   5       69.36       69.66     14.52 o 
 -10  12   5        0.02       14.29     10.21 o 
  -9  12   5       48.74       42.51      9.76 o 
  -8  12   5      326.35      309.25     14.42 o 
  -7  12   5        0.61        9.27      7.01 o 
  -6  12   5      100.46       44.59      6.71 o 
  -5  12   5      207.42      179.42     12.83 o 
  -4  12   5       17.19       40.10      7.87 o 
  -3  12   5      125.48      126.32      8.90 o 
  -2  12   5        8.94        7.98      4.73 o 
  -1  12   5      345.72      291.51     10.29 o 
   0  12   5      836.97     1073.11     28.73 o 
   1  12   5      212.47      175.06      8.15 o 
   2  12   5       75.99       44.91      5.43 o 
   3  12   5      227.98      244.85      9.48 o 
   4  12   5       78.34       90.99      6.61 o 
   5  12   5       55.14       93.17      8.34 o 
   6  12   5      118.09      126.61      8.85 o 
   7  12   5        9.36        9.62      6.76 o 
   8  12   5      298.03      265.45     15.58 o 
   9  12   5        5.48        4.44     13.11 o 
  10  12   5       22.64        6.57     14.12 o 
  11  12   5       28.57        3.35     15.03 o 
 -11  13   5        2.70       10.00     11.79 o 
 -10  13   5      105.44      118.37     14.11 o 
  -9  13   5       49.83       47.36      9.89 o 
  -8  13   5       30.07       44.40      8.68 o 
  -7  13   5      654.59      647.66     16.93 o 
  -6  13   5        4.50      -10.59      6.80 o 
  -5  13   5     1072.41     1055.68     33.39 o 
  -4  13   5       76.93      151.76     11.49 o 
  -3  13   5      288.98      336.47     16.89 o 
  -2  13   5       21.85       88.22      6.15 o 
  -1  13   5     2989.46     3249.15     43.83 o 
   0  13   5      161.75      154.56     10.11 o 
   1  13   5     4407.70     4285.90     44.19 o 
   2  13   5     3255.83     3017.16     33.33 o 
   3  13   5       62.29       65.44      6.37 o 
   4  13   5      215.84      164.32      8.90 o 
   5  13   5       65.60       56.22      8.72 o 
   6  13   5        6.74       22.03      6.77 o 
   7  13   5        6.71       14.96      7.07 o 
   8  13   5      124.35      133.29     12.90 o 
   9  13   5      216.83      223.24     19.03 o 
  10  13   5        0.72       17.03     17.23 o 
  11  13   5       99.67       86.59     19.88 o 
 -11  14   5       62.66       53.68     14.10 o 
 -10  14   5        2.51       31.31     12.26 o 
  -9  14   5        0.70        9.01      9.18 o 
  -8  14   5       19.14       33.58      8.28 o 
  -7  14   5        1.28        5.17      6.53 o 
  -6  14   5      464.02      417.80     15.98 o 
  -5  14   5      567.95      602.13     22.84 o 
  -4  14   5     1345.01     1279.10     25.57 o 
  -3  14   5     6327.04     6185.41     53.77 o 
  -2  14   5     2909.32     2964.55     30.05 o 
  -1  14   5      486.45      411.77     15.34 o 
   0  14   5        1.00       -0.55      6.52 o 
   1  14   5     1027.81     1118.99     23.66 o 
   2  14   5     1240.79     1225.24     20.60 o 
   3  14   5      822.38      793.39     22.65 o 
   4  14   5      886.35      903.87     18.50 o 
   5  14   5     1724.06     1705.56     30.95 o 
   6  14   5      188.27      148.62      9.48 o 
   7  14   5      249.21      212.20     11.30 o 
   8  14   5      132.06      141.87     12.10 o 
   9  14   5        3.68       18.15     12.95 o 
  10  14   5        1.48        7.07     11.82 o 
  11  14   5       24.56       36.07     16.30 o 
 -11  15   5       82.48       81.37     14.86 o 
 -10  15   5      447.63      463.74     23.83 o 
  -9  15   5     1338.33     1156.71     30.42 o 
  -8  15   5      570.59      553.17     19.29 o 
  -7  15   5      979.10      963.54     21.14 o 
  -6  15   5     4323.27     4153.96     47.87 o 
  -5  15   5      801.55      709.03     24.87 o 
  -4  15   5      935.25     1074.27     32.13 o 
  -3  15   5      216.53      194.10      9.68 o 
  -2  15   5     2589.93     2825.35     29.85 o 
  -1  15   5     3557.92     3568.63     43.24 o 
   0  15   5     5186.33     4946.42     50.39 o 
   1  15   5     3985.02     4356.18     47.07 o 
   2  15   5     4250.91     4046.38     38.04 o 
   3  15   5     3062.33     2829.27     32.39 o 
   4  15   5     2063.56     2161.53     31.05 o 
   5  15   5        4.03       13.93      8.02 o 
   6  15   5       17.60       53.21     10.10 o 
   7  15   5     1208.41     1169.75     24.08 o 
   8  15   5     1031.59     1007.64     26.20 o 
   9  15   5      572.08      481.88     25.19 o 
  10  15   5      826.42      851.66     34.12 o 
  11  15   5      667.18      647.25     37.63 o 
 -11  16   5      840.05      843.05     35.28 o 
 -10  16   5      788.05      777.78     30.66 o 
  -9  16   5      170.02      199.50     15.50 o 
  -8  16   5      543.34      588.81     20.93 o 
  -7  16   5     1826.06     1577.64     29.87 o 
  -6  16   5     2048.22     1996.49     34.34 o 
  -5  16   5     1087.57     1113.24     31.22 o 
  -4  16   5     2035.77     1863.73     31.86 o 
  -3  16   5     2550.34     2475.58     30.11 o 
  -2  16   5     6932.64     7402.50     57.12 o 
  -1  16   5      617.07      649.10     20.18 o 
   0  16   5     2936.37     3347.60     42.97 o 
   1  16   5        9.16        1.94      9.35 o 
   2  16   5       66.54       43.21      7.53 o 
   3  16   5     2092.73     1904.23     27.34 o 
   4  16   5     1058.46     1032.83     22.58 o 
   5  16   5     3246.22     3071.49     42.80 o 
   6  16   5     8248.03     7827.79     65.62 o 
   7  16   5      347.71      348.87     14.95 o 
   8  16   5      574.46      562.48     21.01 o 
   9  16   5       98.40      122.83     15.99 o 
  10  16   5        1.65       37.80     15.39 o 
 -11  17   5      362.38      402.94     26.61 o 
 -10  17   5      371.06      387.93     23.20 o 
  -9  17   5     1464.99     1365.56     33.58 o 
  -8  17   5     4794.53     4408.99     64.13 o 
  -7  17   5     2339.40     2189.33     35.22 o 
  -6  17   5     3329.38     3127.94     42.83 o 
  -5  17   5       46.39       87.06     12.64 o 
  -4  17   5     2758.83     2810.58     47.70 o 
  -3  17   5       87.68       74.41      7.37 o 
  -2  17   5      363.75      561.69     22.36 o 
  -1  17   5     4316.35     4418.74     56.75 o 
   0  17   5     9809.67     8811.87     78.38 o 
   1  17   5     6495.06     6125.15     65.59 o 
   2  17   5     9523.85     9931.50     82.60 o 
   3  17   5     2063.09     2023.51     28.93 o 
   4  17   5     4621.21     4602.41     44.06 o 
   5  17   5       41.59       72.13     10.67 o 
   6  17   5        0.88       61.14     12.61 o 
   7  17   5     2496.79     2392.14     38.88 o 
   8  17   5     2322.79     2267.03     39.68 o 
   9  17   5     1141.44     1138.34     37.60 o 
  10  17   5     1347.88     1288.27     41.92 o 
 -10  18   5      930.60      856.14     31.33 o 
  -9  18   5       27.40       63.36     12.26 o 
  -8  18   5      158.03      229.81     15.84 o 
  -7  18   5      143.76      201.24     14.49 o 
  -6  18   5       66.29       95.37     11.04 o 
  -5  18   5     2056.02     2248.50     45.54 o 
  -4  18   5     2687.43     2843.99     48.91 o 
  -3  18   5     1717.95     1549.78     25.18 o 
  -2  18   5     6521.47     6282.18     62.68 o 
  -1  18   5     1957.13     2057.40     40.41 o 
   0  18   5     5616.69     5403.34     73.20 o 
   1  18   5      203.92      159.14     19.84 o 
   2  18   5        6.76       66.94     14.47 o 
   3  18   5     1730.70     1646.56     26.95 o 
   4  18   5     3514.12     3589.25     40.09 o 
   5  18   5     1449.45     1567.32     32.09 o 
   6  18   5     3330.24     3135.36     43.50 o 
   7  18   5     1154.49     1183.50     28.47 o 
   8  18   5     1015.57     1043.49     28.21 o 
   9  18   5       33.01       55.17     15.58 o 
  10  18   5        3.44       68.47     18.27 o 
 -10  19   5      352.95      352.31     24.37 o 
  -9  19   5     1010.06      947.64     28.61 o 
  -8  19   5     2572.81     2477.95     40.15 o 
  -7  19   5     2332.91     2126.22     44.76 o 
  -6  19   5     1220.83     1150.27     27.23 o 
  -5  19   5      475.38      519.67     18.31 o 
  -4  19   5     2756.90     2630.62     42.49 o 
  -3  19   5      273.27      257.69     11.93 o 
  -2  19   5      236.94      406.94     19.19 o 
  -1  19   5     5658.03     5247.40     57.81 o 
   0  19   5     7543.78     6542.59     71.65 o 
   1  19   5     6928.41     7017.13     73.02 o 
   2  19   5     7143.02     7271.91     74.28 o 
   3  19   5       14.80       25.99      7.98 o 
   4  19   5     1547.16     1486.96     26.93 o 
   5  19   5       97.85      105.51     12.59 o 
   6  19   5      285.53      295.15     15.99 o 
   7  19   5      925.79      921.42     25.84 o 
   8  19   5     1302.70     1334.10     31.55 o 
   9  19   5     1351.98     1304.48     40.98 o 
  10  19   5     1070.82      963.41     37.24 o 
 -10  20   5      629.14      570.46     26.34 o 
  -9  20   5       34.54       51.87     11.62 o 
  -8  20   5      134.44      176.09     16.11 o 
  -7  20   5      374.30      421.16     18.91 o 
  -6  20   5      261.53      246.26     14.59 o 
  -5  20   5      228.41      216.63     12.62 o 
  -4  20   5     1167.49     1258.12     30.54 o 
  -3  20   5     1227.24     1311.38     26.01 o 
  -2  20   5     3991.17     3662.96     49.87 o 
  -1  20   5     1803.03     1959.88     36.97 o 
   0  20   5     1294.11     1352.06     31.32 o 
   1  20   5      141.62      143.44     16.03 o 
   2  20   5     1682.72     1869.10     39.84 o 
   3  20   5      315.86      312.04     13.30 o 
   4  20   5      296.62      324.73     13.76 o 
   5  20   5      804.11      852.63     24.73 o 
   6  20   5     1552.26     1483.12     33.77 o 
   7  20   5     2111.88     2027.18     37.71 o 
   8  20   5      471.57      477.61     20.73 o 
   9  20   5      148.79      149.18     18.56 o 
  10  20   5      127.90      160.47     19.60 o 
 -10  21   5       99.98      122.73     15.48 o 
  -9  21   5      448.04      379.67     19.78 o 
  -8  21   5      972.35      956.03     28.13 o 
  -7  21   5     1100.79     1073.69     28.26 o 
  -6  21   5     1426.19     1435.93     31.00 o 
  -5  21   5       68.98       68.35      8.54 o 
  -4  21   5        0.79       -2.08      8.92 o 
  -3  21   5      110.16      114.94     11.74 o 
  -2  21   5      614.76      650.43     23.55 o 
  -1  21   5     2094.51     1984.24     37.73 o 
   0  21   5     6661.22     6668.19     67.02 o 
   1  21   5     2766.89     2835.64     43.59 o 
   2  21   5       43.94       30.12      8.43 o 
   3  21   5      886.42      925.74     22.08 o 
   4  21   5      226.17      209.06     11.69 o 
   5  21   5       22.06       19.50      8.23 o 
   6  21   5       50.30       58.47     10.88 o 
   7  21   5      918.01      912.66     26.69 o 
   8  21   5     1111.14     1046.96     29.19 o 
   9  21   5      629.32      570.05     28.59 o 
  -9  22   5      302.64      249.99     19.03 o 
  -8  22   5       73.33      114.22     12.93 o 
  -7  22   5       20.81       49.60     10.14 o 
  -6  22   5       76.39       65.05      9.95 o 
  -5  22   5      205.91      198.05     12.72 o 
  -4  22   5      723.91      707.19     24.16 o 
  -3  22   5      549.41      517.57     20.51 o 
  -2  22   5       13.41       12.31      8.98 o 
  -1  22   5     2232.96     2277.24     41.40 o 
   0  22   5      792.42      827.94     33.41 o 
   1  22   5      108.38      152.99     21.48 o 
   2  22   5      248.20      196.31     16.16 o 
   3  22   5     1466.14     1464.37     27.79 o 
   4  22   5      289.40      324.20     13.23 o 
   5  22   5      453.14      445.99     19.48 o 
   6  22   5      370.34      342.25     18.40 o 
   7  22   5      115.13       92.07     11.81 o 
   8  22   5       74.82       82.49     12.17 o 
   9  22   5        5.34       -7.56     13.79 o 
  -9  23   5      108.63      150.24     16.20 o 
  -8  23   5      122.94      130.08     15.02 o 
  -7  23   5      242.60      219.10     16.62 o 
  -6  23   5       25.97       27.42      8.35 o 
  -5  23   5      330.05      344.95     15.87 o 
  -4  23   5       24.17       19.58      7.59 o 
  -3  23   5      234.20      178.86     13.58 o 
  -2  23   5       70.03       27.89      9.32 o 
  -1  23   5      548.67      594.26     23.25 o 
   0  23   5     1350.35     1468.82     33.71 o 
   1  23   5     1811.79     1576.43     34.24 o 
   2  23   5        5.19       -3.14      7.88 o 
   3  23   5      100.57      113.25     11.57 o 
   4  23   5       16.89       22.02      6.62 o 
   5  23   5        0.10       -2.54      8.35 o 
   6  23   5      320.61      341.33     18.36 o 
   7  23   5       75.09       90.78     11.42 o 
   8  23   5       69.98       82.27     12.42 o 
   9  23   5      361.83      350.33     21.27 o 
  -9  24   5      136.88      149.82     16.21 o 
  -8  24   5        1.49       17.96     11.22 o 
  -7  24   5      100.44       71.90     12.29 o 
  -6  24   5       45.91       41.08      9.09 o 
  -5  24   5       10.08        6.00      9.76 o 
  -4  24   5      326.97      306.06     17.90 o 
  -3  24   5      180.60      139.06     14.31 o 
  -2  24   5      329.62      277.53     16.34 o 
  -1  24   5      934.88      883.03     27.00 o 
   0  24   5       43.57       31.55      9.72 o 
   1  24   5       17.41       28.33      9.59 o 
   2  24   5       41.96       25.20     10.04 o 
   3  24   5      294.10      302.98     16.25 o 
   4  24   5       26.02       45.69      8.61 o 
   5  24   5      418.27      449.01     20.17 o 
   6  24   5       38.37       45.12     10.88 o 
   7  24   5       65.09       65.91     12.66 o 
   8  24   5      149.05      132.34     15.25 o 
   9  24   5       52.97       40.66     14.62 o 
  -9  25   5        0.74       42.71     15.64 o 
  -8  25   5       28.30       57.83     13.64 o 
  -7  25   5       80.65      117.38     19.09 o 
  -6  25   5       91.60       87.10     10.70 o 
  -5  25   5      637.09      603.57     24.34 o 
  -4  25   5      629.15      661.27     22.84 o 
  -3  25   5      426.14      425.17     20.92 o 
  -2  25   5      444.09      466.94     21.26 o 
  -1  25   5      364.75      317.20     18.08 o 
   0  25   5      412.58      364.77     18.39 o 
   1  25   5       24.51       33.93      9.38 o 
   2  25   5      225.92      201.15     20.90 o 
   3  25   5       52.34       57.37     10.64 o 
   4  25   5      765.60      696.33     24.40 o 
   5  25   5        0.20       -4.98     10.90 o 
   6  25   5        0.33        2.97      9.92 o 
   7  25   5       20.56       27.44     14.42 o 
   8  25   5       29.31       48.68     16.29 o 
  -8  26   5        8.47       49.48     16.23 o 
  -7  26   5       44.46       58.97     14.31 o 
  -6  26   5       40.75       38.21      9.28 o 
  -5  26   5       76.15       73.00     11.31 o 
  -4  26   5       95.70       86.50     11.26 o 
  -3  26   5     1454.90     1314.46     35.19 o 
  -2  26   5      638.30      627.99     24.93 o 
  -1  26   5      133.09      123.30     13.16 o 
   0  26   5       36.80       60.35     11.26 o 
   1  26   5      666.05      629.30     23.88 o 
   2  26   5      159.50      175.49     14.23 o 
   3  26   5       30.06       31.51      8.89 o 
   4  26   5      209.49      186.14     15.07 o 
   5  26   5      227.80      164.21     16.46 o 
   6  26   5      223.80      231.22     19.35 o 
   7  26   5      130.43      148.47     16.60 o 
   8  26   5      235.15      288.41     23.57 o 
  -8  27   5      675.40      812.79     36.35 o 
  -7  27   5      330.99      363.72     28.80 o 
  -6  27   5      227.75      222.83     20.57 o 
  -5  27   5     1122.51     1004.96     29.16 o 
  -4  27   5      293.03      267.86     16.18 o 
  -3  27   5      694.09      646.10     26.09 o 
  -2  27   5        4.52       11.24     12.89 o 
  -1  27   5     1427.09     1388.09     36.04 o 
   0  27   5     1437.71     1238.99     33.81 o 
   1  27   5      301.10      290.95     18.11 o 
   2  27   5     1091.24     1068.46     30.98 o 
   3  27   5      445.54      442.16     20.32 o 
   4  27   5      292.00      291.22     20.36 o 
   5  27   5       36.23       43.52     12.45 o 
   6  27   5       14.92       20.95     11.82 o 
   7  27   5      125.17      137.35     16.40 o 
   8  27   5      175.94      197.72     20.99 o 
  -7  28   5      133.55      177.57     22.97 o 
  -6  28   5      343.63      358.07     21.56 o 
  -5  28   5     1016.41     1023.62     30.09 o 
  -4  28   5     1232.73     1215.25     31.60 o 
  -3  28   5      705.22      711.86     27.46 o 
  -2  28   5     1081.66      973.93     34.79 o 
  -1  28   5      679.34      724.21     27.70 o 
   0  28   5       80.96      121.06     14.42 o 
   1  28   5       37.57       60.36     12.06 o 
   2  28   5      153.29      203.43     16.73 o 
   3  28   5      408.69      408.37     20.60 o 
   4  28   5      560.08      587.26     28.15 o 
   5  28   5     1122.69     1052.96     37.00 o 
   6  28   5     1400.67     1268.62     41.68 o 
   7  28   5     1361.75     1366.77     42.00 o 
  -7  29   5     1587.73     1531.52     55.65 o 
  -6  29   5     1242.31     1128.95     39.79 o 
  -5  29   5      303.21      347.00     19.60 o 
  -4  29   5       18.63       69.51     12.83 o 
  -3  29   5        0.21       19.56     11.48 o 
  -2  29   5      306.06      308.76     22.07 o 
  -1  29   5     1239.84     1184.24     35.14 o 
   0  29   5     1466.19     1373.64     36.84 o 
   1  29   5     2597.75     2536.13     49.15 o 
   2  29   5     1797.71     1741.17     40.68 o 
   3  29   5     1116.17     1169.50     33.64 o 
   4  29   5      433.82      396.92     24.83 o 
   5  29   5        0.72       26.03     14.08 o 
   6  29   5        4.67       38.24     14.51 o 
   7  29   5      521.43      561.03     27.54 o 
  -6  30   5      526.02      555.17     30.05 o 
  -5  30   5     1183.13     1205.07     33.34 o 
  -4  30   5     2079.73     1973.94     41.31 o 
  -3  30   5     1258.94     1242.87     36.64 o 
  -2  30   5      627.90      653.26     30.63 o 
  -1  30   5     1322.00     1387.43     38.45 o 
   0  30   5      298.44      366.32     22.14 o 
   1  30   5       17.11      110.00     16.31 o 
   2  30   5      391.00      448.66     22.98 o 
   3  30   5     1490.16     1573.42     39.38 o 
   4  30   5     1547.57     1473.65     44.88 o 
   5  30   5     2178.00     2243.91     56.63 o 
   6  30   5     1549.04     1483.77     46.01 o 
  -6  31   5     1507.37     1553.14     78.15 o 
  -5  31   5      392.18      469.82     35.31 o 
  -4  31   5       71.16      128.52     14.98 o 
  -3  31   5        4.14       66.17     12.86 o 
  -2  31   5     1205.00     1183.50     40.85 o 
  -1  31   5     1127.08     1026.60     34.17 o 
   0  31   5     2691.12     2490.77     51.02 o 
   1  31   5     2343.04     2164.85     47.38 o 
   2  31   5      607.18      582.90     25.72 o 
   3  31   5      956.74      949.02     29.21 o 
   4  31   5      117.75      124.11     17.86 o 
   5  31   5        4.59       87.85     17.37 o 
   6  31   5      371.09      379.54     23.70 o 
  -5  32   5     1102.21     1196.20     37.26 o 
  -4  32   5      712.05      816.30     28.30 o 
  -3  32   5     1706.37     1669.99     39.06 o 
  -2  32   5     1683.47     1539.57     47.37 o 
  -1  32   5      647.94      629.16     27.68 o 
   0  32   5       37.92       94.10     16.09 o 
   1  32   5      203.87      254.02     19.95 o 
   2  32   5      330.09      357.21     21.80 o 
   3  32   5      494.85      506.98     28.43 o 
   4  32   5     1425.90     1384.29     44.84 o 
   5  32   5     1388.47     1281.15     43.84 o 
  -5  33   5      688.43      757.21     35.33 o 
  -4  33   5       10.80       59.25     16.65 o 
  -3  33   5      721.25      787.74     31.96 o 
  -2  33   5       88.21      180.21     20.78 o 
  -1  33   5      646.33      606.36     30.88 o 
   0  33   5      770.65      724.44     29.73 o 
   1  33   5     1160.85     1148.70     43.40 o 
   2  33   5     1614.24     1541.63     41.43 o 
   3  33   5       61.54       60.97     15.00 o 
   4  33   5       14.56       54.18     16.38 o 
  -4  34   5      871.79      829.92     36.79 o 
  -3  34   5      121.73      209.74     21.28 o 
  -2  34   5      569.61      654.67     33.30 o 
  -1  34   5      188.29      212.62     21.38 o 
   0  34   5      226.02      253.17     19.80 o 
   1  34   5        1.07       56.90     14.85 o 
   2  34   5       62.69      135.74     20.01 o 
   3  34   5      585.66      622.88     32.38 o 
  -3  35   5        0.31        0.63     13.47 o 
  -2  35   5       20.65       61.05     18.36 o 
  -1  35   5      240.51      244.60     22.10 o 
   0  35   5      290.69      308.08     21.94 o 
   1  35   5      198.22      188.36     24.60 o 
   2  35   5      415.45      464.54     25.07 o 
   0  36   5       43.24       67.44     19.54 o 
 -12   0   6      645.69      643.91     65.60 o 
 -11   0   6      883.02      813.22     67.57 o 
 -10   0   6     1007.96     1031.43     50.67 o 
  -9   0   6     1910.51     1772.25     61.73 o 
  -8   0   6     4264.12     4330.83     74.24 o 
  -7   0   6     4480.02     4394.61     45.10 o 
  -6   0   6     1068.28     1174.85     26.53 o 
  -5   0   6      264.23      249.17     20.89 o 
  -4   0   6     1750.95     1792.22     38.71 o 
  -3   0   6     1299.57     2004.50     28.60 o 
  -2   0   6     9929.22    11109.37     81.98 o 
  -1   0   6     6287.55     5241.46     58.15 o 
   0   0   6     3892.25     2415.50     41.50 o 
   1   0   6    19938.70    19012.39    150.07 o 
   2   0   6    27843.18    29730.32    157.06 o 
   3   0   6       14.76       18.19     16.78 o 
   4   0   6      543.13      429.69     20.40 o 
   5   0   6     1361.81     1241.52     89.29 o 
   6   0   6     3410.04     3764.52     61.05 o 
   7   0   6     1309.41     1259.68     65.16 o 
   8   0   6     5757.90     5229.35    138.03 o 
   9   0   6     4962.29     4832.57    141.92 o 
  10   0   6      928.42      930.87     70.06 o 
  11   0   6      213.71      355.70     52.47 o 
 -12   1   6      804.99      801.49     50.45 o 
 -11   1   6      252.99      220.49     29.62 o 
 -10   1   6      369.95      401.92     23.61 o 
  -9   1   6      116.29      151.29     17.13 o 
  -8   1   6       87.99      114.64     12.92 o 
  -7   1   6      751.81      862.38     21.86 o 
  -6   1   6     4482.72     4636.44     36.42 o 
  -5   1   6     7757.41     8370.47     51.64 o 
  -4   1   6    10428.77    11218.70     76.33 o 
  -3   1   6     8041.15     7584.84     70.55 o 
  -2   1   6      715.11      824.86     14.35 o 
  -1   1   6     3257.51     3218.26     38.92 o 
   0   1   6       48.96       46.25      5.90 o 
   1   1   6     4763.79     5324.43     45.04 o 
   2   1   6    11709.20    12596.47     88.30 o 
   3   1   6    15139.55    13706.89    152.89 o 
   4   1   6     7177.33     6972.31     73.06 o 
   5   1   6     6939.91     7797.55     59.66 o 
   6   1   6     4403.08     4618.61     51.79 o 
   7   1   6     1553.20     1609.71     42.38 o 
   8   1   6      108.72      172.29     20.03 o 
   9   1   6      129.61      218.30     29.62 o 
  10   1   6      690.13      747.56     44.21 o 
  11   1   6     1561.94     1561.69     66.41 o 
 -12   2   6      285.68      279.90     32.43 o 
 -11   2   6     1222.11     1225.15     57.06 o 
 -10   2   6      779.57      712.11     34.75 o 
  -9   2   6     2879.64     2675.89     53.03 o 
  -8   2   6     1589.38     1453.88     32.86 o 
  -7   2   6     2044.09     1953.74     34.20 o 
  -6   2   6     1464.85     1527.56     21.35 o 
  -5   2   6     1390.62     1401.25     23.24 o 
  -4   2   6      219.27      161.05      7.11 o 
  -3   2   6     6194.63     5471.04     46.15 o 
  -2   2   6     4273.98     4895.61     27.52 o 
  -1   2   6    16268.36    16877.65    102.39 o 
   0   2   6     9990.17     8403.73     61.77 o 
   1   2   6    12076.03    12327.79    117.18 o 
   2   2   6     1566.50     1330.51     22.33 o 
   3   2   6     3663.36     3564.15     34.24 o 
   4   2   6      353.77      308.73     11.51 o 
   5   2   6      857.08      959.87     19.76 o 
   6   2   6      720.31      732.39     18.02 o 
   7   2   6     6061.05     5845.56     78.47 o 
   8   2   6      620.84      558.27     39.18 o 
   9   2   6     2073.49     1912.10     52.51 o 
  10   2   6     1381.67     1389.76     47.75 o 
  11   2   6      102.99      177.75     20.12 o 
 -12   3   6      108.20       96.17     22.89 o 
 -11   3   6      723.44      769.04     38.77 o 
 -10   3   6      105.59      120.54     18.13 o 
  -9   3   6     1115.34     1174.84     32.24 o 
  -8   3   6       50.47       61.30      8.92 o 
  -7   3   6     4293.30     3839.07     33.17 o 
  -6   3   6      259.06      223.79     11.69 o 
  -5   3   6     7506.29     7243.49     42.60 o 
  -4   3   6     1796.58     1223.23     16.54 o 
  -3   3   6    10486.36    10504.96     54.69 o 
  -2   3   6    10568.81    12207.03     42.89 o 
  -1   3   6      268.27      292.87      7.87 o 
   0   3   6     2904.97     3157.73     23.99 o 
   1   3   6     1866.95     1734.45     16.40 o 
   2   3   6     1094.61     1005.36     15.17 o 
   3   3   6     8902.68     8858.90     54.31 o 
   4   3   6     3694.26     3427.14     32.48 o 
   5   3   6     7678.06     7328.29     44.73 o 
   6   3   6      517.32      398.29     11.66 o 
   7   3   6      404.00      444.46     26.40 o 
   8   3   6      145.83      153.01     17.16 o 
   9   3   6      119.01      137.17     19.69 o 
  10   3   6        2.43       25.34     13.08 o 
  11   3   6     1066.28      971.17     37.59 o 
 -12   4   6       33.59       61.08     21.96 o 
 -11   4   6      185.19      226.44     24.48 o 
 -10   4   6      142.76      128.86     15.68 o 
  -9   4   6     1431.41     1341.23     33.73 o 
  -8   4   6     1107.24     1038.76     25.52 o 
  -7   4   6     3512.38     3585.10     34.04 o 
  -6   4   6      276.62      210.99      8.53 o 
  -5   4   6      279.69      344.82     10.11 o 
  -4   4   6      355.33      406.01     10.71 o 
  -3   4   6     5029.07     4602.28     37.09 o 
  -2   4   6     1954.26     2025.84     17.26 o 
  -1   4   6     6877.50     7582.84     31.32 o 
   0   4   6     1301.68     1365.94     19.02 o 
   1   4   6     2887.35     3751.36     25.59 o 
   2   4   6       33.01       24.61      6.88 o 
   3   4   6      129.64      153.83      6.97 o 
   4   4   6      792.10      735.43     12.91 o 
   5   4   6       46.85       59.08      9.13 o 
   6   4   6        6.79       17.56      5.23 o 
   7   4   6     1716.97     1658.06     37.67 o 
   8   4   6     1246.72     1250.05     35.26 o 
   9   4   6     1299.62     1260.04     37.89 o 
  10   4   6       78.92       41.84     12.28 o 
  11   4   6       36.03       59.35     15.26 o 
 -12   5   6       28.41       81.20     36.69 o 
 -11   5   6      230.17      237.02     21.01 o 
 -10   5   6      103.58       94.65     14.54 o 
  -9   5   6        0.06       -5.87      9.31 o 
  -8   5   6      195.46      228.08     12.02 o 
  -7   5   6      535.69      495.38     13.69 o 
  -6   5   6     1082.62     1123.73     17.72 o 
  -5   5   6     2146.81     2151.49     23.68 o 
  -4   5   6     1778.28     1656.18     21.30 o 
  -3   5   6      693.95      718.61     12.65 o 
  -2   5   6      526.52      735.50     10.35 o 
  -1   5   6       73.10       58.54      3.31 o 
   0   5   6      423.71      370.64     17.37 o 
   1   5   6     3738.12     4074.31     27.48 o 
   2   5   6      511.27      467.87     10.38 o 
   3   5   6      175.50      140.78      6.23 o 
   4   5   6      548.85      599.29     11.94 o 
   5   5   6       94.36      118.06      6.63 o 
   6   5   6     1681.25     1575.59     24.44 o 
   7   5   6     1260.14     1200.88     32.27 o 
   8   5   6      511.41      525.86     23.98 o 
   9   5   6      157.86      173.04     16.41 o 
  10   5   6      261.87      237.24     19.05 o 
  11   5   6      195.84      214.50     20.04 o 
 -12   6   6       23.88       21.54     22.03 o 
 -11   6   6        5.19        9.31     14.10 o 
 -10   6   6       26.92       39.57     11.74 o 
  -9   6   6       95.22       69.58     10.20 o 
  -8   6   6      155.51      176.19     10.69 o 
  -7   6   6       35.84       60.44      6.45 o 
  -6   6   6      964.89      931.68     16.39 o 
  -5   6   6       49.75       90.02      6.23 o 
  -4   6   6     2355.38     2225.43     24.68 o 
  -3   6   6      251.54      236.64      9.77 o 
  -2   6   6      205.35      239.60      8.03 o 
  -1   6   6       92.60       78.74      4.91 o 
   0   6   6      644.04      657.03     20.60 o 
   1   6   6     1792.68     1678.29     24.55 o 
   2   6   6      179.62      332.55      9.17 o 
   3   6   6      179.25      225.47      7.63 o 
   4   6   6      182.24      233.27      7.95 o 
   5   6   6      134.81       91.20      5.99 o 
   6   6   6       45.88       48.25      6.08 o 
   7   6   6      690.43      673.29     24.97 o 
   8   6   6      436.59      438.40     21.93 o 
   9   6   6        0.14       -9.32     15.95 o 
  10   6   6        1.02       -3.29     11.65 o 
  11   6   6        2.04        6.88     13.57 o 
 -12   7   6        0.07       24.72     16.16 o 
 -11   7   6      111.63      133.53     17.95 o 
 -10   7   6       47.99       56.76     13.00 o 
  -9   7   6      166.75      149.31     11.86 o 
  -8   7   6        1.11        2.34      7.42 o 
  -7   7   6     1942.56     1721.46     22.06 o 
  -6   7   6      262.32      239.93      9.47 o 
  -5   7   6     3627.65     3700.73     32.35 o 
  -4   7   6       10.71        3.37      4.28 o 
  -3   7   6        0.34        6.03      3.45 o 
  -2   7   6      193.82      254.23      6.07 o 
  -1   7   6     1645.45     1813.07     26.86 o 
   0   7   6       49.61       66.27      8.90 o 
   1   7   6     2468.04     2537.97     34.78 o 
   2   7   6     1195.64     1665.67     21.88 o 
   3   7   6       18.80       14.65      3.85 o 
   4   7   6       54.59       83.61      5.87 o 
   5   7   6     1207.29     1114.19     16.75 o 
   6   7   6      204.86      164.78      8.08 o 
   7   7   6        1.97        0.58      6.56 o 
   8   7   6      439.21      410.42     21.07 o 
   9   7   6        0.08        2.71     11.06 o 
  10   7   6        7.18       -2.96     11.86 o 
  11   7   6      460.51      406.99     25.88 o 
 -11   8   6      283.37      288.34     21.84 o 
 -10   8   6        2.39        1.54     14.20 o 
  -9   8   6      864.97      794.93     23.75 o 
  -8   8   6     1223.84     1225.96     25.42 o 
  -7   8   6      559.45      599.31     13.75 o 
  -6   8   6        0.41       26.87      5.73 o 
  -5   8   6      789.04      765.69     15.32 o 
  -4   8   6      947.67     1001.06     16.84 o 
  -3   8   6     4286.15     4304.82     37.65 o 
  -2   8   6       34.86       21.99      2.84 o 
  -1   8   6     3722.01     4519.24     43.71 o 
   0   8   6        6.18        9.18      6.43 o 
   1   8   6     2982.97     3010.55     38.67 o 
   2   8   6     4120.71     4187.52     34.44 o 
   3   8   6      107.58       95.47      6.09 o 
   4   8   6        3.84       -0.40      4.27 o 
   5   8   6      431.36      519.43     12.05 o 
   6   8   6       15.19       27.98      5.68 o 
   7   8   6      789.29      780.39     18.00 o 
   8   8   6     1266.92     1131.17     33.87 o 
   9   8   6      707.42      737.84     29.52 o 
  10   8   6      184.53      217.01     19.23 o 
  11   8   6      195.43      199.27     20.56 o 
 -11   9   6      330.67      339.70     21.72 o 
 -10   9   6      183.47      192.61     19.69 o 
  -9   9   6      608.15      539.14     20.16 o 
  -8   9   6     1112.90     1030.50     23.56 o 
  -7   9   6      189.67      231.84      9.88 o 
  -6   9   6     2687.44     2644.38     28.21 o 
  -5   9   6     2962.96     3173.94     33.56 o 
  -4   9   6     4692.45     4663.52     35.87 o 
  -3   9   6    17661.06    18307.97    171.15 o 
  -2   9   6      186.73      210.14      5.91 o 
  -1   9   6      170.57      214.12      8.83 o 
   0   9   6      861.88      861.53     21.98 o 
   1   9   6      880.65      805.47     20.48 o 
   2   9   6     1302.09      940.24     15.81 o 
   3   9   6    12736.24    12987.35     55.77 o 
   4   9   6      299.33      359.71      8.99 o 
   5   9   6     1388.39     1488.88     19.89 o 
   6   9   6     1298.46     1197.97     19.76 o 
   7   9   6       14.27        8.66      7.31 o 
   8   9   6        0.05       -3.27     10.76 o 
   9   9   6      456.37      448.48     24.37 o 
  10   9   6      237.32      249.56     20.46 o 
  11   9   6      690.28      667.11     32.08 o 
 -11  10   6     1118.13     1154.04     35.91 o 
 -10  10   6     1278.34     1258.30     35.02 o 
  -9  10   6     1839.14     1655.02     31.65 o 
  -8  10   6       79.49      120.93     11.03 o 
  -7  10   6     1013.15     1165.86     20.38 o 
  -6  10   6     1262.36     1302.71     20.50 o 
  -5  10   6        3.92       27.82      6.92 o 
  -4  10   6     1031.66     1138.46     20.22 o 
  -3  10   6     1166.52     1285.06     24.04 o 
  -2  10   6     1558.56      999.06     17.49 o 
  -1  10   6    13412.33    13703.00    136.49 o 
   0  10   6    11834.83    10646.24     76.57 o 
   1  10   6    10459.99    10247.19     75.25 o 
   2  10   6     1947.29     1747.18     21.79 o 
   3  10   6     1080.42     1070.87     18.91 o 
   4  10   6       86.48      131.90      6.41 o 
   5  10   6     1600.57     1746.32     21.92 o 
   6  10   6     3433.73     3318.85     31.17 o 
   7  10   6     2726.02     2676.40     37.54 o 
   8  10   6      974.10      992.35     28.30 o 
   9  10   6     1791.71     1692.96     44.38 o 
  10  10   6      403.77      387.65     24.30 o 
  11  10   6      136.53      128.55     17.88 o 
 -11  11   6      793.46      868.02     41.35 o 
 -10  11   6        1.14       37.41     15.06 o 
  -9  11   6       24.41       84.55     12.02 o 
  -8  11   6     1759.63     1784.69     31.24 o 
  -7  11   6     6108.90     6093.69     46.58 o 
  -6  11   6      928.41      940.95     19.24 o 
  -5  11   6     6869.33     7657.35     61.70 o 
  -4  11   6     3904.72     4051.64     44.98 o 
  -3  11   6     6815.00     6485.38     77.28 o 
  -2  11   6     7407.91     7020.19     78.77 o 
  -1  11   6      139.54      155.56      9.70 o 
   0  11   6     1694.63     1901.28     25.45 o 
   1  11   6     2930.17     2950.01     73.65 o 
   2  11   6     6532.63     6146.69     82.51 o 
   3  11   6     7305.93     6929.36     46.45 o 
   4  11   6     7794.70     7816.27     43.79 o 
   5  11   6     6339.07     6924.17     46.60 o 
   6  11   6      206.44      236.18     10.11 o 
   7  11   6      245.89      287.80     13.70 o 
   8  11   6      655.44      630.33     23.78 o 
   9  11   6      877.15      827.25     32.41 o 
  10  11   6      695.76      674.49     35.93 o 
  11  11   6      498.24      480.83     32.59 o 
 -11  12   6      587.93      654.15     31.43 o 
 -10  12   6     1866.27     1806.51     47.91 o 
  -9  12   6     2784.13     2755.94     45.71 o 
  -8  12   6     1382.72     1386.72     30.54 o 
  -7  12   6     1676.79     1669.10     28.90 o 
  -6  12   6        6.56       39.93      8.84 o 
  -5  12   6      182.57      218.75     15.23 o 
  -4  12   6      622.14      640.62     19.45 o 
  -3  12   6      887.87      986.00     19.12 o 
  -2  12   6     9143.91     9518.50     82.54 o 
  -1  12   6    14572.17    14687.04    109.86 o 
   0  12   6     9388.29     9044.08     58.62 o 
   1  12   6     6455.51     7070.49    122.00 o 
   2  12   6      978.03      881.45     17.89 o 
   3  12   6     3997.86     3858.07     33.13 o 
   4  12   6       26.48       70.80      7.23 o 
   5  12   6      392.24      374.50     13.68 o 
   6  12   6     2564.14     2660.33     33.17 o 
   7  12   6     8350.38     8127.60     59.78 o 
   8  12   6     3572.25     3517.85     59.35 o 
   9  12   6     1729.37     1612.64     43.24 o 
  10  12   6      229.37      203.85     24.98 o 
  11  12   6      231.82      258.93     26.73 o 
 -11  13   6      487.47      602.00     30.87 o 
 -10  13   6      154.66      250.32     20.83 o 
  -9  13   6      289.97      366.74     23.41 o 
  -8  13   6      612.72      640.97     20.88 o 
  -7  13   6     2338.19     2161.84     32.47 o 
  -6  13   6     4731.58     4612.42     43.92 o 
  -5  13   6     4100.44     4143.53     53.67 o 
  -4  13   6     7302.04     6886.38     68.89 o 
  -3  13   6     6492.64     6086.86     64.46 o 
  -2  13   6     1652.03     1512.94     19.89 o 
  -1  13   6      570.17      699.17     29.04 o 
   0  13   6     4342.81     4363.94     61.97 o 
   1  13   6     7230.19     7362.04     85.48 o 
   2  13   6      721.30      929.23     18.86 o 
   3  13   6     3111.73     2620.93     28.23 o 
   4  13   6    10461.06     9392.88     50.81 o 
   5  13   6     5016.96     5103.56     44.04 o 
   6  13   6      352.80      359.85     13.90 o 
   7  13   6       50.55      107.47     11.04 o 
   8  13   6       62.75      174.33     20.68 o 
   9  13   6      584.06      577.89     27.90 o 
  10  13   6     1137.48      995.47     43.08 o 
  11  13   6      821.29      727.53     39.12 o 
 -11  14   6      555.15      495.87     28.00 o 
 -10  14   6     1449.99     1351.30     34.63 o 
  -9  14   6     1047.75     1064.06     26.99 o 
  -8  14   6     2476.47     2373.37     37.50 o 
  -7  14   6      247.95      244.86     12.14 o 
  -6  14   6     1218.88     1264.10     26.52 o 
  -5  14   6      414.35      440.19     19.67 o 
  -4  14   6     1316.86     1316.57     37.97 o 
  -3  14   6      883.09      722.71     20.00 o 
  -2  14   6     3606.33     4116.36     38.05 o 
  -1  14   6     7611.23     7541.73     58.84 o 
   0  14   6     6619.48     5453.49     71.09 o 
   1  14   6     2397.31     3066.17     32.26 o 
   2  14   6     4898.07     5233.81     45.16 o 
   3  14   6     1311.86     1232.98     20.23 o 
   4  14   6       18.14       33.30      6.45 o 
   5  14   6     1466.15     1480.65     26.67 o 
   6  14   6     2997.82     2823.82     35.58 o 
   7  14   6     1518.08     1431.68     26.37 o 
   8  14   6     2207.57     2160.42     47.52 o 
   9  14   6      581.29      578.58     27.48 o 
  10  14   6      407.33      394.43     29.83 o 
 -11  15   6       44.95       52.03     14.19 o 
 -10  15   6      158.30      239.15     17.28 o 
  -9  15   6      184.81      159.46     13.14 o 
  -8  15   6      484.12      438.36     17.82 o 
  -7  15   6      344.95      344.68     13.65 o 
  -6  15   6     3035.97     3003.41     37.52 o 
  -5  15   6     2153.88     2144.65     59.64 o 
  -4  15   6     6171.30     5186.79     56.16 o 
  -3  15   6     2418.73     2069.92     33.01 o 
  -2  15   6     1152.93     1347.04     23.10 o 
  -1  15   6       47.53       47.38      5.74 o 
   0  15   6     1084.06     1021.08     27.51 o 
   1  15   6      644.68      672.41     16.17 o 
   2  15   6     3700.14     3928.61     40.36 o 
   3  15   6     4951.91     4420.63     40.77 o 
   4  15   6     2176.70     1837.86     25.39 o 
   5  15   6       32.79       57.24      8.98 o 
   6  15   6      460.96      470.84     16.61 o 
   7  15   6      139.51      147.61     10.46 o 
   8  15   6      118.92      116.32     12.06 o 
   9  15   6      313.27      318.83     21.92 o 
  10  15   6      645.51      663.83     31.34 o 
 -10  16   6      374.34      316.15     18.32 o 
  -9  16   6      652.68      653.84     21.89 o 
  -8  16   6      419.58      479.59     18.41 o 
  -7  16   6      833.66      874.53     21.03 o 
  -6  16   6        6.20       28.17      9.25 o 
  -5  16   6      713.56      786.08     32.60 o 
  -4  16   6       32.11       23.03      7.84 o 
  -3  16   6      435.26      413.92     14.71 o 
  -2  16   6     1183.70     1212.80     21.29 o 
  -1  16   6     1448.06     1489.70     33.75 o 
   0  16   6     3956.10     3998.12     53.76 o 
   1  16   6      647.22      651.58     22.65 o 
   2  16   6      450.11      581.92     16.96 o 
   3  16   6      212.04      205.58     10.35 o 
   4  16   6      145.94      127.67      9.12 o 
   5  16   6      866.08      820.65     23.07 o 
   6  16   6     2670.42     2627.68     35.43 o 
   7  16   6       63.93       64.41      8.51 o 
   8  16   6      590.85      544.60     20.12 o 
   9  16   6      688.35      670.42     29.98 o 
  10  16   6       92.19      165.69     18.92 o 
 -10  17   6        6.61       10.29      9.98 o 
  -9  17   6        1.47       16.08      8.83 o 
  -8  17   6        1.70        9.69      8.11 o 
  -7  17   6      897.53      875.18     21.18 o 
  -6  17   6      963.67     1026.44     27.59 o 
  -5  17   6     1834.09     1737.60     47.46 o 
  -4  17   6      134.80      135.63     11.80 o 
  -3  17   6      182.16      194.09      9.86 o 
  -2  17   6       12.61       27.41      6.23 o 
  -1  17   6      291.48      308.05     15.20 o 
   0  17   6      283.52      267.57     14.33 o 
   1  17   6      116.51      175.14     12.29 o 
   2  17   6     3015.55     2948.18     37.16 o 
   3  17   6      107.02      117.32      9.28 o 
   4  17   6       42.66       35.97      6.75 o 
   5  17   6      738.58      727.20     22.52 o 
   6  17   6      171.99      141.16     10.38 o 
   7  17   6       13.59       21.36      7.60 o 
   8  17   6       74.32       66.97     10.07 o 
   9  17   6      130.30      150.08     17.38 o 
  10  17   6      338.94      327.13     23.46 o 
 -10  18   6       23.90       11.28     10.12 o 
  -9  18   6      176.26      148.78     12.56 o 
  -8  18   6       14.89       37.55      9.21 o 
  -7  18   6        2.77       12.19      7.67 o 
  -6  18   6     2073.66     2011.83     39.16 o 
  -5  18   6      256.23      299.96     22.20 o 
  -4  18   6        5.35       14.77      8.86 o 
  -3  18   6      537.71      599.73     17.25 o 
  -2  18   6      415.59      402.16     13.72 o 
  -1  18   6      531.65      540.24     22.26 o 
   0  18   6     1147.04     1135.99     30.69 o 
   1  18   6      636.44      619.44     26.81 o 
   2  18   6      989.07      865.89     21.34 o 
   3  18   6       50.84       62.76      8.11 o 
   4  18   6      336.83      332.07     14.42 o 
   5  18   6     2202.84     2112.14     37.54 o 
   6  18   6      118.29      132.79     11.25 o 
   7  18   6      803.47      740.35     20.94 o 
   8  18   6       69.69       70.43     10.36 o 
   9  18   6       17.87       31.55     12.68 o 
  10  18   6        9.95       15.10     12.81 o 
 -10  19   6       92.61      145.94     19.03 o 
  -9  19   6       22.05       22.36      9.99 o 
  -8  19   6        3.97       23.73      9.16 o 
  -7  19   6      220.58      209.08     12.67 o 
  -6  19   6      228.20      233.21     15.44 o 
  -5  19   6        1.52       16.70     10.41 o 
  -4  19   6     1964.44     2039.75     50.72 o 
  -3  19   6       12.47        8.77      6.02 o 
  -2  19   6      442.40      433.90     15.13 o 
  -1  19   6      741.78      667.02     24.49 o 
   0  19   6       30.46       20.26     10.75 o 
   1  19   6      363.71      336.31     18.03 o 
   2  19   6     1665.66     1589.11     29.15 o 
   3  19   6     1354.42     1398.36     27.56 o 
   4  19   6      511.26      488.82     17.53 o 
   5  19   6        0.47       21.02      9.38 o 
   6  19   6      736.84      672.78     23.18 o 
   7  19   6      608.18      596.09     19.25 o 
   8  19   6      222.48      274.40     16.64 o 
   9  19   6       10.04       36.24     12.96 o 
  10  19   6      148.63      183.93     20.42 o 
 -10  20   6      765.56      740.94     30.95 o 
  -9  20   6        0.39       22.93     10.52 o 
  -8  20   6     1044.58      984.64     29.49 o 
  -7  20   6      283.50      281.52     17.90 o 
  -6  20   6      965.08      969.50     28.30 o 
  -5  20   6      436.00      421.51     29.42 o 
  -4  20   6      629.48      663.23     46.79 o 
  -3  20   6      172.87      177.15     10.44 o 
  -2  20   6     4067.51     4038.19     53.83 o 
  -1  20   6        9.07       29.72      9.93 o 
   0  20   6     2966.48     2819.66     49.63 o 
   1  20   6      165.16      162.41     16.38 o 
   2  20   6        8.08       29.97      8.37 o 
   3  20   6     1603.61     1563.03     27.71 o 
   4  20   6     2509.07     2381.45     37.39 o 
   5  20   6      657.01      589.01     21.19 o 
   6  20   6      103.12      149.78     13.90 o 
   7  20   6        4.55       20.08      7.86 o 
   8  20   6     1498.23     1341.59     32.52 o 
   9  20   6       49.97       78.65     14.93 o 
  -9  21   6        8.45       10.39     10.96 o 
  -8  21   6      388.27      464.23     22.48 o 
  -7  21   6       75.87       58.50     12.85 o 
  -6  21   6     2057.40     2040.24     49.54 o 
  -5  21   6      284.46      337.22     20.85 o 
  -4  21   6     2928.25     2808.09     61.41 o 
  -3  21   6      366.22      325.67     15.70 o 
  -2  21   6     1823.66     2051.01     40.27 o 
  -1  21   6      259.09      333.65     17.41 o 
   0  21   6     1754.55     1903.34     42.22 o 
   1  21   6      343.80      339.74     19.47 o 
   2  21   6     1642.37     1556.23     37.59 o 
   3  21   6       81.65       82.89     10.91 o 
   4  21   6     3611.40     3618.25     54.92 o 
   5  21   6      598.22      626.60     22.45 o 
   6  21   6     1939.67     1867.47     38.89 o 
   7  21   6        7.95       30.13     10.72 o 
   8  21   6        1.63       55.19     15.15 o 
   9  21   6        1.37       25.47     24.09 o 
  -9  22   6      387.81      445.71     24.24 o 
  -8  22   6     2069.83     1920.90     41.48 o 
  -7  22   6        1.89        8.81      9.75 o 
  -6  22   6      570.06      538.17     27.87 o 
  -5  22   6      648.43      597.26     26.91 o 
  -4  22   6        2.30       34.67     12.03 o 
  -3  22   6       30.79        7.99      7.57 o 
  -2  22   6     3533.74     3526.70     52.60 o 
  -1  22   6     1844.77     1858.96     37.94 o 
   0  22   6     4987.99     4506.18     58.15 o 
   1  22   6      447.18      479.91     23.16 o 
   2  22   6     3152.17     3456.14     56.96 o 
   3  22   6      452.58      466.45     19.73 o 
   4  22   6      327.77      392.64     27.71 o 
   5  22   6       42.25       64.97     13.22 o 
   6  22   6     1606.71     1615.09     43.45 o 
   7  22   6      434.47      423.53     21.58 o 
   8  22   6     1751.58     1721.86     42.13 o 
   9  22   6      166.07      151.80     22.32 o 
  -9  23   6      171.28      211.00     19.09 o 
  -8  23   6      430.75      570.91     24.77 o 
  -7  23   6      533.99      500.15     23.87 o 
  -6  23   6     3371.29     3188.65     93.29 o 
  -5  23   6      615.05      642.27     28.01 o 
  -4  23   6     3287.51     3080.99     62.99 o 
  -3  23   6      580.22      500.67     19.34 o 
  -2  23   6      652.37      703.34     26.29 o 
  -1  23   6       42.18       76.12     12.26 o 
   0  23   6      653.07      730.81     26.37 o 
   1  23   6     3212.35     3131.85     48.95 o 
   2  23   6     4312.76     4310.42     57.49 o 
   3  23   6     2075.03     1878.01     34.09 o 
   4  23   6     5304.57     5160.14     63.47 o 
   5  23   6      644.58      607.82     31.41 o 
   6  23   6     1786.55     1803.10     46.37 o 
   7  23   6       68.94       94.63     14.06 o 
   8  23   6       82.27      167.26     18.42 o 
   9  23   6      231.12      260.73     26.34 o 
  -9  24   6      731.80      722.98     30.51 o 
  -8  24   6     1291.06     1366.64     45.08 o 
  -7  24   6      536.15      528.10     24.87 o 
  -6  24   6      218.76      220.54     24.29 o 
  -5  24   6       15.31       22.62     12.11 o 
  -4  24   6       59.62      141.87     16.59 o 
  -3  24   6      953.92      912.11     28.42 o 
  -2  24   6     2814.76     2693.25     47.84 o 
  -1  24   6     1494.18     1446.31     34.86 o 
   0  24   6     4757.17     4812.64     62.42 o 
   1  24   6     1253.36     1458.25     35.10 o 
   2  24   6     3226.68     3279.18     51.38 o 
   3  24   6      364.51      329.73     20.82 o 
   4  24   6       27.10       74.11     14.28 o 
   5  24   6      400.86      426.96     28.32 o 
   6  24   6     1892.02     1821.06     47.18 o 
   7  24   6      941.06      927.52     31.50 o 
   8  24   6     2014.74     1857.89     45.03 o 
  -8  25   6      377.58      414.10     24.21 o 
  -7  25   6      844.58      868.78     31.33 o 
  -6  25   6     2223.32     2120.03     64.97 o 
  -5  25   6     1812.87     1797.10     46.56 o 
  -4  25   6     3849.04     3893.87     59.23 o 
  -3  25   6     1247.83     1246.10     33.72 o 
  -2  25   6       70.42      138.58     17.97 o 
  -1  25   6      207.01      184.43     15.56 o 
   0  25   6      729.10      828.25     28.71 o 
   1  25   6     1168.33     1221.97     32.69 o 
   2  25   6     4488.35     4489.31     60.74 o 
   3  25   6     2319.66     2264.90     38.85 o 
   4  25   6     2635.27     2363.52     44.92 o 
   5  25   6     1954.18     1812.33     54.29 o 
   6  25   6      501.79      513.04     28.02 o 
   7  25   6       27.48       26.34     11.93 o 
   8  25   6        5.99       49.47     14.57 o 
  -8  26   6      869.39      940.21     33.80 o 
  -7  26   6      827.60      930.41     32.78 o 
  -6  26   6      197.72      230.46     19.36 o 
  -5  26   6        2.48       21.09     12.32 o 
  -4  26   6       63.75      118.23     15.36 o 
  -3  26   6      411.21      466.79     22.92 o 
  -2  26   6     5588.47     5395.70     70.25 o 
  -1  26   6     2572.06     2487.06     58.74 o 
   0  26   6     1485.81     1492.90     36.76 o 
   1  26   6     1218.75     1315.87     34.61 o 
   2  26   6      103.06      186.72     17.25 o 
   3  26   6      128.12      124.28     14.31 o 
   4  26   6        8.56       23.26     10.89 o 
   5  26   6      486.83      492.32     31.29 o 
   6  26   6     1239.50     1177.83     39.97 o 
   7  26   6     1575.54     1428.88     40.06 o 
   8  26   6      718.71      555.34     26.49 o 
  -8  27   6      245.06      297.29     24.74 o 
  -7  27   6      799.86      874.55     32.34 o 
  -6  27   6      854.99      916.08     31.72 o 
  -5  27   6     1227.16     1116.50     34.18 o 
  -4  27   6      976.90      872.30     29.77 o 
  -3  27   6      895.79      929.10     30.83 o 
  -2  27   6      806.21      866.18     35.26 o 
  -1  27   6      297.49      350.70     20.86 o 
   0  27   6      888.69      890.56     29.98 o 
   1  27   6     1262.19     1236.62     34.09 o 
   2  27   6     1848.74     1824.48     40.43 o 
   3  27   6      938.44      943.74     26.62 o 
   4  27   6     1303.15     1219.67     48.43 o 
   5  27   6      804.22      750.95     37.32 o 
   6  27   6      395.72      387.19     25.32 o 
   7  27   6       24.77       45.12     13.92 o 
  -7  28   6      106.61      134.34     17.84 o 
  -6  28   6        8.17       29.50     10.99 o 
  -5  28   6       10.75       24.31     11.40 o 
  -4  28   6      286.97      283.34     19.88 o 
  -3  28   6      435.67      437.36     22.60 o 
  -2  28   6      401.47      416.96     21.83 o 
  -1  28   6     1489.10     1462.84     38.43 o 
   0  28   6     1085.25     1008.11     32.04 o 
   1  28   6      146.04      172.53     15.29 o 
   2  28   6      344.20      370.50     20.68 o 
   3  28   6       90.02       99.71     12.03 o 
   4  28   6      179.09      160.71     17.90 o 
   5  28   6      321.00      274.08     24.36 o 
   6  28   6      596.44      547.12     28.76 o 
   7  28   6      580.65      626.45     28.25 o 
  -7  29   6       31.61       24.11     13.99 o 
  -6  29   6      282.20      229.40     20.42 o 
  -5  29   6       72.25       75.36     12.46 o 
  -4  29   6      342.21      334.54     18.58 o 
  -3  29   6      320.23      378.07     21.55 o 
  -2  29   6        0.23        8.44     10.69 o 
  -1  29   6       28.69       42.84     11.46 o 
   0  29   6      443.33      464.11     23.55 o 
   1  29   6      451.89      440.46     22.22 o 
   2  29   6        2.43        9.18      9.64 o 
   3  29   6      698.21      703.38     27.34 o 
   4  29   6      497.13      476.73     26.75 o 
   5  29   6        9.96       20.09     14.56 o 
   6  29   6       49.22       52.85     14.28 o 
  -6  30   6       18.19       32.62     13.45 o 
  -5  30   6        6.62        9.33     12.74 o 
  -4  30   6      133.82      132.05     13.15 o 
  -3  30   6      346.75      312.51     19.94 o 
  -2  30   6       25.85       16.87     11.47 o 
  -1  30   6        5.90       12.90     16.36 o 
   0  30   6       29.65       61.38     12.61 o 
   1  30   6       12.74       22.23     10.88 o 
   2  30   6        3.00        9.81     10.07 o 
   3  30   6       46.90       69.98     12.94 o 
   4  30   6       56.20       69.79     18.18 o 
   5  30   6      203.23      153.48     20.37 o 
   6  30   6       33.46       44.38     14.41 o 
  -6  31   6       10.68       10.12     21.14 o 
  -5  31   6       14.37       45.57     13.36 o 
  -4  31   6        0.84       29.60     10.85 o 
  -3  31   6       96.77      113.35     14.77 o 
  -2  31   6       12.35       26.76     15.94 o 
  -1  31   6       34.05       37.07     12.22 o 
   0  31   6       14.30       17.37     10.24 o 
   1  31   6       90.63       54.69     11.54 o 
   2  31   6       24.88       20.38     10.69 o 
   3  31   6       32.82       26.94     11.61 o 
   4  31   6        6.30        8.85     11.69 o 
   5  31   6       26.36       16.28     14.85 o 
  -5  32   6       10.32       24.63     17.11 o 
  -4  32   6       31.84       45.06     10.79 o 
  -3  32   6      621.11      695.99     29.79 o 
  -2  32   6       51.95       61.23     16.58 o 
  -1  32   6      256.06      250.40     18.75 o 
   0  32   6        1.16       -6.25     12.88 o 
   1  32   6      584.57      573.96     26.62 o 
   2  32   6       43.48       20.12     12.70 o 
   3  32   6        0.22       27.15     13.65 o 
   4  32   6       35.51       28.44     12.81 o 
   5  32   6       52.20       40.63     17.03 o 
  -4  33   6      241.77      274.06     20.85 o 
  -3  33   6      560.41      675.84     30.64 o 
  -2  33   6       10.26       13.67     13.71 o 
  -1  33   6       14.75       22.55     10.94 o 
   0  33   6       50.24       20.92     12.23 o 
   1  33   6      300.54      337.77     21.80 o 
   2  33   6       85.47       99.72     14.82 o 
   3  33   6     1143.86     1065.52     41.32 o 
   4  33   6       90.78       46.31     13.74 o 
  -3  34   6      896.35     1028.48     37.10 o 
  -2  34   6      244.95      267.13     20.67 o 
  -1  34   6      913.18      870.75     37.75 o 
   0  34   6      782.99      742.74     31.07 o 
   1  34   6      814.42      804.45     32.51 o 
   2  34   6      162.63      192.70     18.29 o 
   3  34   6       72.60       77.94     17.44 o 
  -2  35   6      704.77      711.28     31.37 o 
  -1  35   6        8.21       65.93     17.86 o 
   0  35   6        4.85       35.77     13.89 o 
   1  35   6       81.37       93.85     15.74 o 
 -12   1   7       14.92       26.50     18.77 o 
 -11   1   7      106.45      110.67     18.80 o 
 -10   1   7      306.28      326.38     21.88 o 
  -9   1   7        2.11        8.36     10.75 o 
  -8   1   7     1232.55     1298.52     30.15 o 
  -7   1   7      336.97      454.00     13.43 o 
  -6   1   7     1945.77     1902.72     24.44 o 
  -5   1   7        9.14        0.57      5.03 o 
  -4   1   7     1757.25     1451.47     25.84 o 
  -3   1   7      919.71      910.75     15.83 o 
  -2   1   7      138.96      131.85      7.88 o 
  -1   1   7     2905.70     2760.62     32.65 o 
   0   1   7     2709.01     2416.15     31.80 o 
   1   1   7       78.99       73.07      9.23 o 
   2   1   7      140.88       90.52      7.09 o 
   3   1   7       28.85       36.40      5.83 o 
   4   1   7      259.89      197.04     10.19 o 
   5   1   7      102.97       92.56      9.43 o 
   6   1   7      151.37      184.94     11.50 o 
   7   1   7     2156.46     2245.47     61.01 o 
   8   1   7     2353.86     2423.97     68.60 o 
   9   1   7      100.66       92.50     20.82 o 
  10   1   7       10.17       -9.01     15.92 o 
  11   1   7       29.79       39.55     20.29 o 
 -12   2   7        0.72      -17.45     30.25 o 
 -11   2   7        0.72       -3.04     28.66 o 
 -10   2   7        0.62       24.46     12.54 o 
  -9   2   7      109.14      103.08     12.78 o 
  -8   2   7     2035.25     1988.49     35.23 o 
  -7   2   7     2731.28     2638.18     30.34 o 
  -6   2   7     1459.13     1556.71     22.28 o 
  -5   2   7      530.31      516.50     13.34 o 
  -4   2   7      152.51       99.39      7.08 o 
  -3   2   7       23.98       16.11      5.14 o 
  -2   2   7       56.78       93.55      6.41 o 
  -1   2   7     1602.36     1542.86     22.13 o 
   0   2   7     6390.23     6798.60     53.08 o 
   1   2   7     3363.31     3544.81     40.04 o 
   2   2   7       94.55       44.19      6.26 o 
   3   2   7      716.65      689.96     16.54 o 
   4   2   7     5247.01     4998.37     56.57 o 
   5   2   7      802.98      851.82     20.07 o 
   6   2   7        7.89       17.84      7.28 o 
   7   2   7      104.23      127.93     20.06 o 
   8   2   7      881.97      936.59     59.87 o 
   9   2   7      584.54      576.79     61.64 o 
  10   2   7       95.05       54.30     21.43 o 
  11   2   7      485.82      448.96     31.51 o 
 -12   3   7      260.05      252.86     31.19 o 
 -11   3   7      940.40      997.48     44.04 o 
 -10   3   7     1342.53     1387.53     41.60 o 
  -9   3   7     1078.62     1079.40     31.39 o 
  -8   3   7        0.90       25.16      8.35 o 
  -7   3   7      229.20      285.23     12.24 o 
  -6   3   7      503.30      430.25     12.54 o 
  -5   3   7     1361.17     1214.82     22.27 o 
  -4   3   7     3034.06     2723.51     33.01 o 
  -3   3   7    14895.49    14948.49     73.26 o 
  -2   3   7     5254.57     5252.99     30.36 o 
  -1   3   7     4666.72     5090.54     32.64 o 
   0   3   7     3097.32     3028.23     60.82 o 
   1   3   7     1606.15     2240.01     28.35 o 
   2   3   7      646.39      790.16     18.43 o 
   3   3   7     3300.79     3898.43     42.43 o 
   4   3   7     1259.43     1316.95     24.98 o 
   5   3   7     2193.89     2104.04     31.12 o 
   6   3   7     2258.50     2089.54     32.27 o 
   7   3   7     2773.68     2805.10     49.09 o 
   8   3   7     2240.23     2405.66     49.14 o 
   9   3   7      688.92      700.46     33.34 o 
  10   3   7       11.07       12.54     14.47 o 
  11   3   7       29.49       52.39     17.94 o 
 -11   4   7      111.99      207.81     31.90 o 
 -10   4   7      339.61      408.72     28.35 o 
  -9   4   7     1639.24     1627.80     38.21 o 
  -8   4   7      391.42      448.75     18.21 o 
  -7   4   7     2794.62     2782.28     31.12 o 
  -6   4   7     2296.77     2046.48     25.77 o 
  -5   4   7     4158.75     4305.41     44.95 o 
  -4   4   7       36.89       21.23      5.51 o 
  -3   4   7       43.32       31.55      4.19 o 
  -2   4   7     2623.49     3246.36     26.43 o 
  -1   4   7     9333.67     9023.53     36.73 o 
   0   4   7     5831.97     6015.42     44.70 o 
   1   4   7     7688.53     8707.71     80.59 o 
   2   4   7     4355.67     4747.99     48.33 o 
   3   4   7    10838.86    10839.45     89.40 o 
   4   4   7      411.29      293.61     12.26 o 
   5   4   7       12.90       11.05      6.49 o 
   6   4   7     1470.61     1336.21     24.33 o 
   7   4   7      247.78      310.44     19.51 o 
   8   4   7      814.18      838.10     30.05 o 
   9   4   7     2296.63     2171.85     49.49 o 
  10   4   7     1438.75     1311.74     41.07 o 
  11   4   7      821.26      688.48     37.89 o 
 -11   5   7     1907.96     1817.77     58.01 o 
 -10   5   7      323.69      373.94     27.56 o 
  -9   5   7     1751.44     1773.94     40.33 o 
  -8   5   7     1421.94     1475.38     27.83 o 
  -7   5   7        0.63       31.42      6.56 o 
  -6   5   7     2150.78     2089.15     22.98 o 
  -5   5   7     4154.90     4345.57     32.88 o 
  -4   5   7     4116.24     4038.60     34.11 o 
  -3   5   7     4544.44     4145.03     32.82 o 
  -2   5   7     6146.56     5923.92     33.93 o 
  -1   5   7    12378.38    14065.39    107.49 o 
   0   5   7     8504.61     9770.43     62.84 o 
   1   5   7     2103.91     2216.80     29.39 o 
   2   5   7      415.50      409.84     10.68 o 
   3   5   7     4886.35     4948.89     53.15 o 
   4   5   7     4618.83     4414.64     37.85 o 
   5   5   7     3469.73     3481.35     33.19 o 
   6   5   7     1280.04     1181.81     20.48 o 
   7   5   7     5351.42     5155.92     66.37 o 
   8   5   7     1535.59     1538.29     39.58 o 
   9   5   7      651.83      719.72     30.29 o 
  10   5   7      127.27      109.65     15.13 o 
  11   5   7      229.78      208.09     24.92 o 
 -11   6   7        3.87       65.88     25.36 o 
 -10   6   7       17.93       41.42     14.47 o 
  -9   6   7     2277.93     2281.70     40.47 o 
  -8   6   7     2637.36     2585.19     36.71 o 
  -7   6   7     2763.23     2548.93     28.50 o 
  -6   6   7     1705.26     1547.85     19.31 o 
  -5   6   7     1026.49      992.89     16.31 o 
  -4   6   7     4057.92     4390.57     35.69 o 
  -3   6   7       97.37       30.12      6.73 o 
  -2   6   7      149.14      105.33      4.77 o 
  -1   6   7     2236.79     2068.63     22.63 o 
   0   6   7     3794.11     3683.05     36.58 o 
   1   6   7    15727.86    16247.25     74.45 o 
   2   6   7     6114.50     5269.61     56.41 o 
   3   6   7     3891.19     3492.23     31.30 o 
   4   6   7     1931.80     1921.79     20.89 o 
   5   6   7      722.73      633.40     13.89 o 
   6   6   7      248.64      162.37      8.74 o 
   7   6   7     1360.64     1434.81     36.19 o 
   8   6   7      665.57      760.75     29.19 o 
   9   6   7     2679.18     2541.47     53.24 o 
  10   6   7      535.62      463.41     25.77 o 
  11   6   7      870.60      803.01     35.27 o 
 -11   7   7      581.65      596.65     35.16 o 
 -10   7   7     2472.33     2433.54     53.72 o 
  -9   7   7      711.39      729.52     26.43 o 
  -8   7   7     1733.68     1906.64     35.85 o 
  -7   7   7      265.23      322.60     11.26 o 
  -6   7   7      486.76      519.42     13.03 o 
  -5   7   7      643.73      666.22     14.57 o 
  -4   7   7     1329.81     1363.70     20.82 o 
  -3   7   7     6341.36     6359.18     83.63 o 
  -2   7   7     7620.60     6161.83     53.66 o 
  -1   7   7    14152.43    14453.84     91.56 o 
   0   7   7     7507.15     8167.06     76.16 o 
   1   7   7        8.06        9.85      3.48 o 
   2   7   7       70.59       72.56      5.58 o 
   3   7   7     3094.15     3455.33     35.46 o 
   4   7   7     1164.98      955.59     15.94 o 
   5   7   7     4439.67     4382.67     35.10 o 
   6   7   7     1375.91     1286.59     20.19 o 
   7   7   7     3102.72     3047.55     43.39 o 
   8   7   7     3466.04     3426.56     57.98 o 
   9   7   7      140.55      173.33     19.34 o 
  10   7   7       42.48       31.74     12.98 o 
  11   7   7      248.94      200.05     21.08 o 
 -11   8   7       68.75       81.94     16.34 o 
 -10   8   7      199.92      264.19     19.76 o 
  -9   8   7      155.47      206.07     14.40 o 
  -8   8   7     1030.02     1133.45     25.03 o 
  -7   8   7     4757.70     4651.07     37.32 o 
  -6   8   7     2645.25     2457.34     27.21 o 
  -5   8   7     1588.76     1614.53     22.27 o 
  -4   8   7      436.56      564.10     12.42 o 
  -3   8   7      217.28      391.86     11.86 o 
  -2   8   7      110.35      136.73      6.13 o 
  -1   8   7     1458.66     1491.21     23.80 o 
   0   8   7      132.62      178.96     13.48 o 
   1   8   7    10833.92    10846.42    101.27 o 
   2   8   7    12639.65    11592.85     57.57 o 
   3   8   7     2463.54     2414.35     24.30 o 
   4   8   7     1698.26     1996.57     22.79 o 
   5   8   7       64.92       54.88      5.88 o 
   6   8   7        0.93       22.36      5.90 o 
   7   8   7        3.27        6.29      8.02 o 
   8   8   7      508.77      458.23     23.63 o 
   9   8   7     1673.75     1601.98     42.95 o 
  10   8   7     1418.75     1377.61     42.61 o 
  11   8   7      800.20      775.41     34.78 o 
 -11   9   7      452.05      437.25     23.16 o 
 -10   9   7      706.98      702.25     27.22 o 
  -9   9   7     1850.88     1899.82     36.62 o 
  -8   9   7      271.33      340.60     14.98 o 
  -7   9   7        3.53       37.59      7.15 o 
  -6   9   7        1.44       22.50      6.17 o 
  -5   9   7     1028.87      937.24     17.12 o 
  -4   9   7      897.66      896.00     15.43 o 
  -3   9   7     8543.35     8570.49     68.27 o 
  -2   9   7     4143.83     4114.44     63.74 o 
  -1   9   7     2465.05     2145.61     32.43 o 
   0   9   7     3355.64     3137.75     49.66 o 
   1   9   7      440.62      334.58     15.50 o 
   2   9   7      414.45      477.59     11.86 o 
   3   9   7     1481.38     1574.88     20.03 o 
   4   9   7      421.04      426.17     11.29 o 
   5   9   7     1470.25     1344.67     19.32 o 
   6   9   7     2538.59     2349.29     28.07 o 
   7   9   7     1349.25     1390.33     24.80 o 
   8   9   7      323.93      317.32     19.40 o 
   9   9   7      506.22      520.82     26.43 o 
  10   9   7       55.99      117.62     16.90 o 
  11   9   7        0.12        9.56     12.73 o 
 -11  10   7      135.63      163.48     16.42 o 
 -10  10   7        4.73        7.15      9.73 o 
  -9  10   7     1317.19     1214.89     30.01 o 
  -8  10   7      269.85      291.36     14.36 o 
  -7  10   7      615.93      609.24     14.53 o 
  -6  10   7      907.90      811.45     16.73 o 
  -5  10   7     1279.69     1340.65     20.50 o 
  -4  10   7     1101.35     1255.78     18.22 o 
  -3  10   7       38.60       54.39      5.30 o 
  -2  10   7      838.43      786.24     19.33 o 
  -1  10   7     1022.06     1183.27     20.82 o 
   0  10   7      717.12      735.87     21.90 o 
   1  10   7     3282.86     2840.17     42.09 o 
   2  10   7     1947.74     1563.40     20.69 o 
   3  10   7     2431.20     2501.63     28.62 o 
   4  10   7        1.48       -0.13      3.79 o 
   5  10   7      452.39      474.26     12.17 o 
   6  10   7      299.30      299.15     10.74 o 
   7  10   7       51.58       47.57      7.89 o 
   8  10   7       17.44        6.66     10.46 o 
   9  10   7      787.50      836.69     32.24 o 
  10  10   7      715.70      761.40     32.23 o 
  11  10   7      282.85      217.89     20.10 o 
 -11  11   7      264.24      264.83     19.24 o 
 -10  11   7        1.91        7.29      9.53 o 
  -9  11   7      157.19      198.67     13.19 o 
  -8  11   7     1628.41     1526.19     29.17 o 
  -7  11   7      157.71      149.09      8.77 o 
  -6  11   7       94.74      112.90      8.24 o 
  -5  11   7     1247.06     1221.96     24.58 o 
  -4  11   7      294.33      274.27     10.03 o 
  -3  11   7      670.15      591.68     13.55 o 
  -2  11   7     1270.34     1361.26     23.76 o 
  -1  11   7       92.50       76.94      7.54 o 
   0  11   7      282.18      189.97     12.35 o 
   1  11   7     1384.22     1234.34     28.82 o 
   2  11   7      216.41      163.57      7.72 o 
   3  11   7      333.55      308.28     10.56 o 
   4  11   7        8.05        8.04      4.32 o 
   5  11   7      641.86      601.44     14.55 o 
   6  11   7      334.85      317.87     11.09 o 
   7  11   7       80.76       92.98      9.65 o 
   8  11   7        4.25       16.33      9.46 o 
   9  11   7      288.27      332.70     21.84 o 
  10  11   7        0.05        2.22     14.10 o 
  11  11   7       92.07      113.48     21.05 o 
 -11  12   7        0.86        2.04     11.07 o 
 -10  12   7        8.47       19.53      9.96 o 
  -9  12   7       52.88       57.83      9.92 o 
  -8  12   7       92.95      111.72     11.62 o 
  -7  12   7      154.77      188.60     10.41 o 
  -6  12   7        7.90        9.24      8.26 o 
  -5  12   7      504.37      467.92     15.88 o 
  -4  12   7       77.60       51.65      6.93 o 
  -3  12   7      335.50      341.98      9.15 o 
  -2  12   7      140.60       73.68      6.38 o 
  -1  12   7      304.86      368.80     12.11 o 
   0  12   7     1000.80     1130.78     20.03 o 
   1  12   7      120.25       50.58     11.44 o 
   2  12   7      672.80      679.78     14.53 o 
   3  12   7      348.15      384.24     10.71 o 
   4  12   7       23.58       20.50      5.19 o 
   5  12   7       28.07       44.26      6.80 o 
   6  12   7       60.31       35.85      6.73 o 
   7  12   7        0.35       13.58      8.75 o 
   8  12   7       21.00       25.63      9.90 o 
   9  12   7       16.98       31.84     13.40 o 
  10  12   7        0.23       -8.04     14.50 o 
 -11  13   7      237.60      261.60     21.64 o 
 -10  13   7      147.77      113.40     13.71 o 
  -9  13   7       94.36      130.98     11.81 o 
  -8  13   7      285.99      343.48     16.91 o 
  -7  13   7       21.60        9.66      6.47 o 
  -6  13   7        0.17       15.47      8.30 o 
  -5  13   7     1884.34     1791.41     33.43 o 
  -4  13   7      203.99      138.71      9.54 o 
  -3  13   7       90.14      142.56      6.31 o 
  -2  13   7       11.84       10.92      2.56 o 
  -1  13   7        5.49       10.04      6.84 o 
   0  13   7       26.30       38.94      5.32 o 
   1  13   7      212.61      243.67     12.93 o 
   2  13   7      135.92      123.33      8.58 o 
   3  13   7        1.64        3.96      4.82 o 
   4  13   7       52.31       36.42      5.50 o 
   5  13   7        0.41       15.67      6.22 o 
   6  13   7        1.69        3.98      6.30 o 
   7  13   7      421.52      466.24     17.73 o 
   8  13   7      128.08      149.88     15.00 o 
   9  13   7       27.21       27.26     11.30 o 
  10  13   7        5.54       22.77     15.09 o 
 -11  14   7       92.71       91.89     14.92 o 
 -10  14   7        8.09       21.60      9.89 o 
  -9  14   7      733.01      672.61     21.99 o 
  -8  14   7     1333.30     1287.89     30.29 o 
  -7  14   7      234.37      298.32     13.64 o 
  -6  14   7      159.46      163.22     12.99 o 
  -5  14   7     2061.34     1979.41     39.54 o 
  -4  14   7      982.18      953.45     21.72 o 
  -3  14   7      157.96      187.70      8.55 o 
  -2  14   7      579.06      411.32     10.92 o 
  -1  14   7       69.86       83.20     11.19 o 
   0  14   7      452.06      412.47     11.51 o 
   1  14   7      965.87      807.65     40.37 o 
   2  14   7      171.30      170.25     10.45 o 
   3  14   7     1977.52     1978.00     24.07 o 
   4  14   7      401.51      366.26     11.41 o 
   5  14   7        2.86        3.72      6.08 o 
   6  14   7      995.22      840.51     20.61 o 
   7  14   7       40.11       25.74      7.36 o 
   8  14   7      347.36      262.36     18.33 o 
   9  14   7      348.31      374.02     22.60 o 
  10  14   7      249.60      269.04     25.17 o 
 -10  15   7      635.41      598.50     24.17 o 
  -9  15   7      246.08      312.38     16.13 o 
  -8  15   7       84.29      146.19     12.40 o 
  -7  15   7       17.82       18.78      7.71 o 
  -6  15   7      676.67      760.41     21.01 o 
  -5  15   7       24.95       29.59     11.12 o 
  -4  15   7      172.10      171.39     10.87 o 
  -3  15   7     1703.19     1501.27     27.52 o 
  -2  15   7     1588.83     1587.40     35.96 o 
  -1  15   7     1433.94     1528.35     40.17 o 
   0  15   7      557.44      479.01     23.38 o 
   1  15   7        0.61        4.93      3.85 o 
   2  15   7      220.83      399.82     13.68 o 
   3  15   7        6.02        9.51      5.05 o 
   4  15   7        3.28       11.25      5.21 o 
   5  15   7     1237.03     1189.09     22.93 o 
   6  15   7     3274.19     3138.93     38.80 o 
   7  15   7       33.78       45.68      7.39 o 
   8  15   7      337.56      354.65     21.54 o 
   9  15   7      405.02      458.96     25.20 o 
  10  15   7      155.13      239.17     25.57 o 
 -10  16   7      117.88      114.63     17.54 o 
  -9  16   7       93.59      116.02     13.42 o 
  -8  16   7     1863.07     1871.66     34.52 o 
  -7  16   7      881.00      893.31     21.37 o 
  -6  16   7     2594.93     2469.88     37.58 o 
  -5  16   7     2134.29     2146.24     42.72 o 
  -4  16   7      893.79      890.86     26.54 o 
  -3  16   7     1559.63     1440.29     27.80 o 
  -2  16   7       14.98       91.94     12.43 o 
  -1  16   7      159.19      246.41     26.84 o 
   0  16   7      766.99      877.43     27.13 o 
   1  16   7     1389.22     1347.33     32.81 o 
   2  16   7    11562.49    11609.96     84.40 o 
   3  16   7     1462.98     1342.03     22.09 o 
   4  16   7     2384.11     2305.40     27.86 o 
   5  16   7     1474.67     1365.40     27.05 o 
   6  16   7       50.49      125.12     11.65 o 
   7  16   7        3.74        4.22      7.78 o 
   8  16   7      612.72      579.63     23.50 o 
   9  16   7      400.39      433.53     24.94 o 
  10  16   7     1168.73     1113.58     40.03 o 
 -10  17   7      995.86      977.97     34.60 o 
  -9  17   7      617.92      613.62     24.19 o 
  -8  17   7      136.77      194.46     15.56 o 
  -7  17   7      358.42      351.42     17.65 o 
  -6  17   7      328.20      384.13     20.25 o 
  -5  17   7      260.71      289.73     19.18 o 
  -4  17   7     1774.52     1831.81     40.52 o 
  -3  17   7     1428.80     1516.06     36.13 o 
  -2  17   7     6728.56     6626.44     64.59 o 
  -1  17   7     3494.47     3375.85     52.68 o 
   0  17   7     2766.57     2412.29     44.74 o 
   1  17   7     1954.72     1906.51     39.88 o 
   2  17   7     1188.68     1109.92     31.85 o 
   3  17   7       44.12       54.15      8.39 o 
   4  17   7     1516.97     1504.07     26.29 o 
   5  17   7      462.54      543.53     18.73 o 
   6  17   7     3064.78     3117.08     43.78 o 
   7  17   7     1921.58     1731.34     34.10 o 
   8  17   7      602.02      641.04     25.52 o 
   9  17   7      229.90      246.62     20.90 o 
  10  17   7        0.70       81.88     21.85 o 
 -10  18   7      539.02      552.60     32.24 o 
  -9  18   7      219.80      262.49     17.86 o 
  -8  18   7     1836.97     1717.25     37.73 o 
  -7  18   7     1808.59     1687.06     38.40 o 
  -6  18   7     3082.67     2971.14     48.99 o 
  -5  18   7     2468.20     2601.17     58.54 o 
  -4  18   7     5540.87     5553.69     87.74 o 
  -3  18   7     4235.91     4259.85     60.64 o 
  -2  18   7     1091.26     1074.52     28.74 o 
  -1  18   7      143.31      186.86     15.92 o 
   0  18   7     7040.29     6916.22     76.08 o 
   1  18   7     3095.47     3108.19     51.58 o 
   2  18   7     4107.11     4071.55     58.16 o 
   3  18   7     5101.65     4841.83     60.23 o 
   4  18   7     4002.80     3942.71     59.62 o 
   5  18   7     4312.47     4467.21     56.86 o 
   6  18   7       99.53      111.44     13.69 o 
   7  18   7        2.95       38.57     12.62 o 
   8  18   7     1823.96     1838.46     41.45 o 
   9  18   7      400.32      426.19     30.25 o 
 -10  19   7     1159.37     1135.26     48.56 o 
  -9  19   7      962.38      991.94     30.87 o 
  -8  19   7       96.00      149.04     14.75 o 
  -7  19   7      281.21      302.18     17.33 o 
  -6  19   7       11.72       96.93     15.20 o 
  -5  19   7      231.83      281.43     24.61 o 
  -4  19   7     5656.56     5578.42     84.17 o 
  -3  19   7     4430.29     4333.72     62.96 o 
  -2  19   7     6868.73     6658.13     67.75 o 
  -1  19   7     1915.03     1689.95     39.62 o 
   0  19   7      927.81      800.40     28.31 o 
   1  19   7     3442.45     3552.72     59.40 o 
   2  19   7        0.23       33.27     14.50 o 
   3  19   7      105.16      144.89     14.83 o 
   4  19   7     4531.85     4395.60     64.41 o 
   5  19   7     2857.22     2760.77     52.13 o 
   6  19   7     3811.01     3705.49     54.05 o 
   7  19   7     1621.03     1588.41     38.16 o 
   8  19   7      550.47      604.20     26.03 o 
   9  19   7      601.99      702.24     45.01 o 
  -9  20   7      455.40      527.86     24.11 o 
  -8  20   7     1268.75     1154.58     32.37 o 
  -7  20   7     1311.96     1220.83     30.88 o 
  -6  20   7     4827.50     4651.44     72.14 o 
  -5  20   7     4821.57     4925.75     82.62 o 
  -4  20   7     1682.62     1834.36     50.62 o 
  -3  20   7     1054.50     1138.75     31.03 o 
  -2  20   7      563.01      686.49     27.55 o 
  -1  20   7      372.02      380.78     24.56 o 
   0  20   7      572.11      596.57     33.81 o 
   1  20   7     2781.59     2684.48     57.18 o 
   2  20   7     8259.32     7797.39     95.40 o 
   3  20   7     6538.92     6318.18     72.09 o 
   4  20   7     3583.52     3483.08     58.82 o 
   5  20   7     1771.45     1951.41     45.52 o 
   6  20   7      109.82      176.17     17.43 o 
   7  20   7      133.36      164.58     16.02 o 
   8  20   7     1013.79     1037.41     32.97 o 
   9  20   7     1075.63     1215.15     48.99 o 
  -9  21   7      417.15      468.59     23.22 o 
  -8  21   7       91.03      136.74     15.06 o 
  -7  21   7       33.46       48.28     11.04 o 
  -6  21   7       28.65      105.52     17.83 o 
  -5  21   7      514.89      605.30     33.60 o 
  -4  21   7     2815.58     2781.08     62.44 o 
  -3  21   7     5613.07     5356.21     64.72 o 
  -2  21   7     4166.66     4187.46     56.24 o 
  -1  21   7     2621.72     2765.24     59.94 o 
   0  21   7      929.75      814.99     33.99 o 
   1  21   7       90.16       65.03     15.74 o 
   2  21   7      161.52      184.89     23.69 o 
   3  21   7      507.42      537.08     24.34 o 
   4  21   7     1093.07     1118.29     40.60 o 
   5  21   7     2449.61     2406.03     50.85 o 
   6  21   7     3224.07     2920.62     57.00 o 
   7  21   7     1236.00     1177.24     34.17 o 
   8  21   7      565.51      595.45     26.38 o 
   9  21   7      235.36      332.39     29.58 o 
  -9  22   7      277.22      248.58     18.30 o 
  -8  22   7      606.14      598.80     24.78 o 
  -7  22   7     1314.14     1240.61     32.01 o 
  -6  22   7     1004.94     1000.57     35.71 o 
  -5  22   7     2161.80     2023.39     65.49 o 
  -4  22   7     1036.52      989.48     39.64 o 
  -3  22   7       15.60       82.34     14.42 o 
  -2  22   7      329.49      355.46     19.51 o 
  -1  22   7     1160.03     1295.68     37.27 o 
   0  22   7     1071.28     1122.44     47.74 o 
   1  22   7      569.62      505.68     27.24 o 
   2  22   7     1742.33     1626.34     45.99 o 
   3  22   7     2535.70     2633.98     64.21 o 
   4  22   7     2062.56     2073.59     54.43 o 
   5  22   7      477.31      433.46     24.31 o 
   6  22   7        8.82       35.24     21.95 o 
   7  22   7      267.89      291.77     19.86 o 
   8  22   7      224.78      283.48     20.26 o 
  -9  23   7      220.52      208.22     18.99 o 
  -8  23   7      144.51      134.11     13.93 o 
  -7  23   7       72.04       90.09     11.84 o 
  -6  23   7       29.65       38.82     13.92 o 
  -5  23   7     1005.34      946.55     40.81 o 
  -4  23   7      479.69      434.92     27.28 o 
  -3  23   7     1588.37     1619.26     37.61 o 
  -2  23   7      437.17      431.83     20.38 o 
  -1  23   7      689.86      660.45     27.66 o 
   0  23   7      132.85      160.39     14.03 o 
   1  23   7      196.06      192.38     20.07 o 
   2  23   7        6.80        4.39     17.27 o 
   3  23   7     1184.21     1193.64     34.51 o 
   4  23   7      429.77      437.21     27.74 o 
   5  23   7      924.76      905.65     33.06 o 
   6  23   7      133.64      132.55     16.24 o 
   7  23   7      568.27      499.90     23.91 o 
   8  23   7      285.20      291.60     20.24 o 
  -8  24   7       67.85       46.43     11.52 o 
  -7  24   7      279.00      232.16     17.82 o 
  -6  24   7       26.08       22.15     12.29 o 
  -5  24   7      193.56      168.26     17.87 o 
  -4  24   7        6.69      -12.39     13.75 o 
  -3  24   7        2.84       -6.39     10.03 o 
  -2  24   7        9.22       -4.47      9.81 o 
  -1  24   7       66.92       39.44     10.57 o 
   0  24   7      371.59      364.97     19.23 o 
   1  24   7      218.63      232.76     16.20 o 
   2  24   7        9.16        9.29     15.33 o 
   3  24   7      760.63      780.91     28.64 o 
   4  24   7       82.26       64.98     14.82 o 
   5  24   7      137.59      152.16     16.69 o 
   6  24   7        3.93       18.35     11.74 o 
   7  24   7       99.03       83.60     13.33 o 
   8  24   7       41.31       51.39     11.96 o 
  -8  25   7       14.29       18.42      9.98 o 
  -7  25   7       56.10       27.91     10.62 o 
  -6  25   7       87.14       78.39     14.19 o 
  -5  25   7       77.88       73.62     14.05 o 
  -4  25   7        6.26        5.33     12.67 o 
  -3  25   7        9.24        1.88     10.68 o 
  -2  25   7      341.73      334.56     17.31 o 
  -1  25   7      117.99      105.88     15.76 o 
   0  25   7        2.13       14.59      9.51 o 
   1  25   7        0.20        4.03      9.78 o 
   2  25   7       81.97       70.85     12.87 o 
   3  25   7       46.59       34.82      9.39 o 
   4  25   7      295.08      260.45     20.43 o 
   5  25   7      290.96      228.99     19.86 o 
   6  25   7       41.12       48.88     13.12 o 
   7  25   7       54.79       34.40     13.15 o 
   8  25   7       73.61       63.89     12.40 o 
  -8  26   7      153.95      131.26     13.94 o 
  -7  26   7      276.88      270.31     19.65 o 
  -6  26   7      304.35      285.80     22.04 o 
  -5  26   7      195.90      163.03     16.77 o 
  -4  26   7      142.55      135.62     19.12 o 
  -3  26   7       86.21      101.13     15.28 o 
  -2  26   7      163.18      147.78     13.27 o 
  -1  26   7      193.32      172.94     14.98 o 
   0  26   7      951.63      838.61     28.76 o 
   1  26   7      310.48      283.44     18.06 o 
   2  26   7      257.59      252.56     16.97 o 
   3  26   7      163.41      143.27     12.96 o 
   4  26   7      490.91      473.93     24.68 o 
   5  26   7      597.07      560.66     28.03 o 
   6  26   7       34.89       38.45     13.19 o 
   7  26   7       20.61       -3.14     11.01 o 
  -7  27   7       18.81       12.22     11.23 o 
  -6  27   7        3.89        1.17     14.21 o 
  -5  27   7       56.36       55.29     18.66 o 
  -4  27   7      389.44      377.00     29.58 o 
  -3  27   7      752.18      721.85     31.25 o 
  -2  27   7     1061.23     1073.93     30.15 o 
  -1  27   7      414.62      385.21     20.76 o 
   0  27   7      108.67      100.97     13.46 o 
   1  27   7      310.31      339.39     20.09 o 
   2  27   7       18.87       33.82     11.12 o 
   3  27   7      115.77       99.26     14.45 o 
   4  27   7      271.77      251.07     19.39 o 
   5  27   7      514.75      513.18     27.90 o 
   6  27   7      629.46      592.08     30.08 o 
   7  27   7      284.44      254.30     19.56 o 
  -7  28   7      287.69      229.49     18.55 o 
  -6  28   7      823.45      794.62     34.65 o 
  -5  28   7      762.20      796.24     42.12 o 
  -4  28   7      227.05      241.17     20.60 o 
  -3  28   7      344.15      366.02     24.35 o 
  -2  28   7       20.14       35.78     11.25 o 
  -1  28   7      273.59      303.10     19.63 o 
   0  28   7     1352.24     1295.70     36.38 o 
   1  28   7     1590.15     1420.58     41.31 o 
   2  28   7     1226.70     1158.93     34.08 o 
   3  28   7     1696.98     1664.56     45.39 o 
   4  28   7      660.20      592.77     34.07 o 
   5  28   7      246.91      215.95     23.45 o 
   6  28   7       70.40       90.70     16.63 o 
  -6  29   7        1.13       10.39     13.65 o 
  -5  29   7      286.61      319.85     23.95 o 
  -4  29   7      665.70      762.39     34.09 o 
  -3  29   7     1689.52     1742.07     48.71 o 
  -2  29   7     2142.87     2077.04     42.76 o 
  -1  29   7     1231.62     1222.07     36.70 o 
   0  29   7     1223.78     1186.15     36.07 o 
   1  29   7      213.14      255.33     19.33 o 
   2  29   7       43.02       65.92     14.25 o 
   3  29   7      547.48      609.43     29.75 o 
   4  29   7      666.91      667.25     36.57 o 
   5  29   7      607.21      579.76     34.78 o 
   6  29   7      660.56      547.92     29.67 o 
  -6  30   7      836.62      836.52     36.50 o 
  -5  30   7     1036.18     1048.66     39.95 o 
  -4  30   7      753.83      724.08     38.78 o 
  -3  30   7       32.98       68.04     15.11 o 
  -2  30   7        0.05       39.48     12.01 o 
  -1  30   7      906.60      974.10     34.17 o 
   0  30   7     1044.67      997.26     33.96 o 
   1  30   7     1815.07     1785.90     43.77 o 
   2  30   7     2112.24     2056.39     46.40 o 
   3  30   7     1523.58     1517.31     45.29 o 
   4  30   7     1201.18     1245.89     51.86 o 
   5  30   7       45.35       32.91     16.56 o 
  -5  31   7      407.11      507.40     29.85 o 
  -4  31   7     1324.33     1312.78     39.46 o 
  -3  31   7     1881.16     1828.14     45.89 o 
  -2  31   7     1156.05     1124.12     33.16 o 
  -1  31   7     2325.28     2311.16     51.55 o 
   0  31   7      679.84      743.48     30.07 o 
   1  31   7        1.88       48.26     19.43 o 
   2  31   7       65.77      144.98     19.18 o 
   3  31   7      517.77      552.12     29.84 o 
   4  31   7      796.60      828.38     41.77 o 
   5  31   7     1229.12     1311.64     51.58 o 
  -4  32   7      201.83      244.56     20.62 o 
  -3  32   7        6.54       85.58     15.95 o 
  -2  32   7       34.83       66.28     14.04 o 
  -1  32   7      150.18      210.34     19.93 o 
   0  32   7      415.10      421.45     24.18 o 
   1  32   7      973.72      902.70     33.17 o 
   2  32   7     2248.02     2181.77     49.62 o 
   3  32   7     1356.08     1297.04     51.41 o 
   4  32   7      267.45      308.53     28.93 o 
  -3  33   7      285.50      304.58     22.00 o 
  -2  33   7     1561.36     1553.43     43.79 o 
  -1  33   7      645.24      659.07     29.91 o 
   0  33   7      304.85      367.39     23.36 o 
   1  33   7      328.61      326.06     22.16 o 
   2  33   7       90.71      128.52     17.08 o 
   3  33   7       96.72      151.12     23.72 o 
  -2  34   7      127.02      166.72     18.26 o 
  -1  34   7        0.62        0.20     13.92 o 
   0  34   7      612.97      599.27     36.70 o 
   1  34   7      401.86      392.46     24.24 o 
   2  34   7      324.49      352.28     25.92 o 
 -11   0   8     1105.42     1167.94     58.48 o 
 -10   0   8      835.39      880.90     49.37 o 
  -9   0   8      882.00     1042.33     41.08 o 
  -8   0   8      126.61      371.19     29.13 o 
  -7   0   8      726.48      694.50     33.49 o 
  -6   0   8     3960.74     3607.86     49.52 o 
  -5   0   8     2137.26     2139.76     41.87 o 
  -4   0   8     7000.62     6300.52     78.75 o 
  -3   0   8     4043.59     3187.60     49.90 o 
  -2   0   8    15994.57    18056.05    123.93 o 
  -1   0   8    37268.47    35622.07    178.76 o 
   0   0   8     4598.97     3158.22     56.09 o 
   1   0   8      329.41      514.27     26.79 o 
   2   0   8     6569.15     5204.16     75.23 o 
   3   0   8     3488.77     3806.87     51.80 o 
   4   0   8     5967.10     6118.50     68.85 o 
   5   0   8    10177.40     9916.77    106.17 o 
   6   0   8     5121.76     5080.43    101.00 o 
   7   0   8     2537.82     2380.43     90.29 o 
   8   0   8      652.52      722.13     60.15 o 
   9   0   8       58.75      167.14     38.07 o 
  10   0   8       31.31       98.96     35.60 o 
  11   0   8      380.99      416.95     39.00 o 
 -11   1   8      196.48      227.63     21.92 o 
 -10   1   8     1595.67     1599.99     45.32 o 
  -9   1   8     3749.50     3680.71     60.26 o 
  -8   1   8     9252.18     8773.08     74.13 o 
  -7   1   8     5419.43     5061.29     43.00 o 
  -6   1   8      891.77     1024.50     19.21 o 
  -5   1   8     1775.13     1752.43     24.90 o 
  -4   1   8      352.68      317.67     14.17 o 
  -3   1   8      177.13      227.10     12.05 o 
  -2   1   8     7053.92     6007.39     50.74 o 
  -1   1   8    27848.39    30283.40    183.65 o 
   0   1   8    63407.63    67742.58    454.45 o 
   1   1   8    44181.46    44489.35    151.17 o 
   2   1   8     8785.29     8829.36     90.86 o 
   3   1   8     1897.25     1686.87     24.66 o 
   4   1   8      227.80      259.65     12.37 o 
   5   1   8      149.87      102.62     10.35 o 
   6   1   8      795.86      779.56     29.64 o 
   7   1   8     3339.58     3251.12     74.74 o 
   8   1   8     5316.84     5011.91     98.48 o 
   9   1   8     3013.52     2882.22     67.19 o 
  10   1   8     2081.62     2085.63     60.52 o 
  11   1   8      717.47      744.55     39.76 o 
 -11   2   8      800.86      892.18     36.77 o 
 -10   2   8      657.67      679.93     35.96 o 
  -9   2   8      942.77     1048.49     45.44 o 
  -8   2   8       79.19      187.74     13.42 o 
  -7   2   8      737.06      782.97     18.39 o 
  -6   2   8      622.00      587.13     15.13 o 
  -5   2   8     3326.53     2867.68     34.59 o 
  -4   2   8     5953.57     5814.18     46.60 o 
  -3   2   8     6271.45     6719.43     44.54 o 
  -2   2   8     4592.99     5177.50     46.85 o 
  -1   2   8     9194.03     8639.54     85.10 o 
   0   2   8     8013.12     7085.40     58.68 o 
   1   2   8     1908.64     1829.83     31.26 o 
   2   2   8     7138.50     6457.30     49.91 o 
   3   2   8     2192.03     2175.62     29.95 o 
   4   2   8     2477.05     2138.70     31.38 o 
   5   2   8     1084.53     1014.12     22.93 o 
   6   2   8     2515.46     2636.45     37.56 o 
   7   2   8     4700.69     4601.37    134.61 o 
   8   2   8     2188.08     2208.56     55.78 o 
   9   2   8       15.12      103.10     20.71 o 
  10   2   8      565.74      635.37     35.76 o 
  11   2   8      635.88      642.60     37.49 o 
 -11   3   8      398.31      411.95     38.12 o 
 -10   3   8       86.41      109.64     16.18 o 
  -9   3   8     1771.52     1705.52     39.28 o 
  -8   3   8     1479.02     1447.22     27.75 o 
  -7   3   8     3369.77     3442.61     35.74 o 
  -6   3   8     4231.04     4022.29     36.90 o 
  -5   3   8       46.20       33.39      6.58 o 
  -4   3   8      138.38      104.22      7.10 o 
  -3   3   8     1964.71     1930.48     21.63 o 
  -2   3   8     4021.81     3712.81     30.30 o 
  -1   3   8    12789.90    11888.24     65.61 o 
   0   3   8    16124.98    16269.49    129.58 o 
   1   3   8     7948.57     7631.27     50.16 o 
   2   3   8     5044.18     5423.91     50.01 o 
   3   3   8      827.97      689.46     19.50 o 
   4   3   8      357.10      290.75     12.94 o 
   5   3   8       15.31        7.67      6.45 o 
   6   3   8     1881.97     1863.88     32.11 o 
   7   3   8      673.57      818.86     33.58 o 
   8   3   8     1125.04     1192.78     41.92 o 
   9   3   8     2745.88     2649.63     64.20 o 
  10   3   8      889.30      924.98     41.46 o 
  11   3   8      248.21      234.01     24.55 o 
 -11   4   8      242.52      299.12     26.62 o 
 -10   4   8      758.96      771.13     32.13 o 
  -9   4   8        0.14       34.84     12.05 o 
  -8   4   8       50.00       71.33      9.18 o 
  -7   4   8       17.07       37.62      7.67 o 
  -6   4   8      454.80      562.15     14.55 o 
  -5   4   8      851.30      747.65     15.39 o 
  -4   4   8        4.34       -0.91      6.15 o 
  -3   4   8      945.22     1025.43     14.35 o 
  -2   4   8     2254.76     2189.54     20.65 o 
  -1   4   8      341.94      383.78     12.96 o 
   0   4   8      113.09      144.83     18.12 o 
   1   4   8       23.30        9.04      5.87 o 
   2   4   8       20.17       29.32      6.33 o 
   3   4   8     1402.38     1679.20     29.63 o 
   4   4   8      385.64      370.31     14.07 o 
   5   4   8      753.08      747.15     19.98 o 
   6   4   8     1985.82     2089.72     33.78 o 
   7   4   8       37.35       70.67     15.15 o 
   8   4   8      224.71      211.19     21.23 o 
   9   4   8      121.31      216.42     23.08 o 
  10   4   8       98.06       83.26     17.48 o 
  11   4   8       90.18       88.25     19.80 o 
 -11   5   8       34.60       47.22     21.32 o 
 -10   5   8      277.67      343.00     22.56 o 
  -9   5   8        9.57       25.94     10.53 o 
  -8   5   8      367.39      374.25     16.76 o 
  -7   5   8        8.58       -0.48      6.59 o 
  -6   5   8      171.98      189.67      9.18 o 
  -5   5   8       21.95        5.84      4.96 o 
  -4   5   8       17.50       24.58      5.36 o 
  -3   5   8       59.89       33.77      4.09 o 
  -2   5   8       76.72      108.06      6.53 o 
  -1   5   8      607.08      695.61     10.65 o 
   0   5   8     1831.96     1898.84     17.03 o 
   1   5   8     2958.97     3246.73     25.19 o 
   2   5   8      317.26      326.36      9.72 o 
   3   5   8        8.19       15.64      5.14 o 
   4   5   8      100.35       73.09      8.90 o 
   5   5   8      298.79      355.74     15.09 o 
   6   5   8       79.50       67.83     10.02 o 
   7   5   8      623.17      641.65     29.56 o 
   8   5   8      842.07      821.19     35.49 o 
   9   5   8       16.88       34.56     14.49 o 
  10   5   8       82.76       57.73     15.56 o 
  11   5   8       44.46       61.25     17.35 o 
 -11   6   8        1.44        3.15     13.08 o 
 -10   6   8       87.17       87.35     14.63 o 
  -9   6   8        0.60       20.78     10.52 o 
  -8   6   8      123.70      140.30     12.27 o 
  -7   6   8       58.29       67.80      7.00 o 
  -6   6   8      112.74       87.89      6.80 o 
  -5   6   8       12.05        4.26      5.00 o 
  -4   6   8      216.59      264.95     10.01 o 
  -3   6   8      190.66      224.00      7.35 o 
  -2   6   8      912.68      838.77     12.46 o 
  -1   6   8       96.59       86.47      6.00 o 
   0   6   8     1778.28     1797.58     21.88 o 
   1   6   8       63.05       27.40      3.85 o 
   2   6   8      254.77      185.94      7.78 o 
   3   6   8       25.52       42.58      5.85 o 
   4   6   8      121.90       91.44      7.84 o 
   5   6   8       35.96       31.58      7.52 o 
   6   6   8        8.35        2.06      6.74 o 
   7   6   8      267.26      259.18     17.19 o 
   8   6   8      921.81      890.61     31.32 o 
   9   6   8       12.83       24.17     12.50 o 
  10   6   8       49.28       53.26     15.27 o 
  11   6   8        1.46       17.14     15.02 o 
 -11   7   8      123.24      126.23     20.10 o 
 -10   7   8        2.99       13.24     11.50 o 
  -9   7   8      359.30      384.81     20.24 o 
  -8   7   8     3081.72     2958.16     43.64 o 
  -7   7   8      166.39      154.40      9.02 o 
  -6   7   8      115.97      134.76      7.55 o 
  -5   7   8      112.12      107.25      6.88 o 
  -4   7   8      289.14      296.01      9.88 o 
  -3   7   8       85.67       74.55      5.86 o 
  -2   7   8        5.27        2.18      3.56 o 
  -1   7   8       53.18       17.42      4.44 o 
   0   7   8     1093.22     1129.40     20.30 o 
   1   7   8     1049.09      911.82     25.72 o 
   2   7   8        0.81       13.78      4.21 o 
   3   7   8      208.32      155.89      8.69 o 
   4   7   8     1193.67     1202.45     21.21 o 
   5   7   8      427.23      398.52     11.56 o 
   6   7   8       26.57       47.30      6.61 o 
   7   7   8      397.39      417.11     17.51 o 
   8   7   8      471.34      463.71     23.89 o 
   9   7   8      281.36      296.35     20.67 o 
  10   7   8      176.95      210.08     19.51 o 
  11   7   8        1.32        5.22     14.21 o 
 -11   8   8      202.90      238.59     34.32 o 
 -10   8   8      312.45      330.05     22.95 o 
  -9   8   8        0.18       23.50     10.22 o 
  -8   8   8        9.04       89.60     14.68 o 
  -7   8   8      531.78      548.82     14.91 o 
  -6   8   8      718.68      718.68     14.15 o 
  -5   8   8     1020.30      965.67     17.86 o 
  -4   8   8     1071.67     1072.51     17.72 o 
  -3   8   8      125.50      135.19      7.37 o 
  -2   8   8      379.05      519.26     11.94 o 
  -1   8   8      409.80      372.18     11.15 o 
   0   8   8     2331.57     2108.94     28.67 o 
   1   8   8       97.98      124.21     13.01 o 
   2   8   8       11.06       -2.82      4.05 o 
   3   8   8      590.39      648.44     14.15 o 
   4   8   8      784.08      780.86     14.93 o 
   5   8   8     1417.52     1397.74     20.82 o 
   6   8   8     2130.72     2221.75     27.53 o 
   7   8   8      412.54      452.86     18.48 o 
   8   8   8      518.04      554.59     25.59 o 
   9   8   8       44.75       89.59     15.11 o 
  10   8   8       15.14       18.52     13.02 o 
  11   8   8       65.94       39.42     13.42 o 
 -11   9   8       41.78       50.00     17.54 o 
 -10   9   8      592.12      573.06     28.42 o 
  -9   9   8     1240.41     1176.71     29.45 o 
  -8   9   8     2174.62     2149.40     34.57 o 
  -7   9   8     2485.08     2433.68     28.11 o 
  -6   9   8      737.27      671.17     15.17 o 
  -5   9   8      151.92      158.04      9.06 o 
  -4   9   8      135.65      240.86      9.79 o 
  -3   9   8     1520.26     1513.28     21.47 o 
  -2   9   8      263.59      268.54      8.44 o 
  -1   9   8     3309.64     3332.74     37.78 o 
   0   9   8     5153.64     5373.37     58.95 o 
   1   9   8     2993.76     2653.18     48.63 o 
   2   9   8     2059.56     1870.33     28.21 o 
   3   9   8       23.72       33.93      7.92 o 
   4   9   8     1095.67     1272.05     19.09 o 
   5   9   8      182.37      155.19      7.83 o 
   6   9   8      168.90      153.16      8.92 o 
   7   9   8     1291.80     1226.69     29.49 o 
   8   9   8     1934.64     1874.31     44.40 o 
   9   9   8      866.67      919.24     33.80 o 
  10   9   8     1029.04     1035.17     37.94 o 
 -11  10   8      275.89      307.91     26.77 o 
 -10  10   8      242.05      267.90     18.80 o 
  -9  10   8      320.46      379.26     18.36 o 
  -8  10   8      159.70      228.27     12.76 o 
  -7  10   8      763.70      750.34     16.74 o 
  -6  10   8     1388.82     1386.92     26.42 o 
  -5  10   8     3459.23     3282.17     32.20 o 
  -4  10   8     1854.49     1608.43     23.44 o 
  -3  10   8     3125.98     3147.61     44.01 o 
  -2  10   8     4882.84     4586.21     60.89 o 
  -1  10   8       51.14       18.52      8.57 o 
   0  10   8       85.74      105.73     13.81 o 
   1  10   8      335.21      408.10     21.38 o 
   2  10   8      313.72      313.60     13.10 o 
   3  10   8     1539.28     1410.59     20.96 o 
   4  10   8     2519.82     2279.87     25.61 o 
   5  10   8     1893.96     1643.66     22.16 o 
   6  10   8     2834.91     2833.07     31.87 o 
   7  10   8     1708.87     1685.34     30.84 o 
   8  10   8      696.55      728.03     28.94 o 
   9  10   8       90.47      107.97     16.07 o 
  10  10   8       48.99       84.89     16.06 o 
 -11  11   8      387.11      398.62     22.33 o 
 -10  11   8      333.79      375.80     27.76 o 
  -9  11   8     1299.53     1258.64     30.64 o 
  -8  11   8     2509.18     2423.51     36.94 o 
  -7  11   8     2737.62     2715.62     30.28 o 
  -6  11   8     4035.11     4039.59     44.64 o 
  -5  11   8     1367.73     1339.16     23.09 o 
  -4  11   8        3.59       17.98      6.78 o 
  -3  11   8     1219.75     1262.34     21.01 o 
  -2  11   8     1241.84     1058.17     21.90 o 
  -1  11   8     3772.19     4013.83     54.19 o 
   0  11   8     7596.78     7442.86     71.88 o 
   1  11   8     5789.11     5507.51     62.51 o 
   2  11   8     3025.73     2941.18     37.58 o 
   3  11   8     1558.28     1476.80     21.90 o 
   4  11   8      127.56      178.95      9.94 o 
   5  11   8       64.95       83.15      7.79 o 
   6  11   8      664.14      693.36     16.08 o 
   7  11   8     2622.80     2510.04     37.80 o 
   8  11   8     2157.94     2102.07     46.99 o 
   9  11   8     1128.12      994.77     34.91 o 
  10  11   8      560.63      432.69     25.45 o 
 -11  12   8      544.23      525.69     33.97 o 
 -10  12   8      656.79      656.79     30.85 o 
  -9  12   8        3.21       42.29     11.59 o 
  -8  12   8       20.93       66.56     10.42 o 
  -7  12   8      528.28      597.39     17.51 o 
  -6  12   8     1333.72     1433.34     31.54 o 
  -5  12   8     1368.44     1324.51     26.31 o 
  -4  12   8     4636.35     4597.56     38.86 o 
  -3  12   8     4849.35     4575.80     39.82 o 
  -2  12   8     3175.37     2883.53     49.59 o 
  -1  12   8     2496.95     2513.19     48.90 o 
   0  12   8       34.54        8.11      9.74 o 
   1  12   8      521.04      509.97     21.13 o 
   2  12   8       74.96       63.99      8.34 o 
   3  12   8     2930.08     2912.24     30.83 o 
   4  12   8     5391.51     5203.37     39.23 o 
   5  12   8     4752.02     4777.99     43.82 o 
   6  12   8     3076.13     3025.30     34.57 o 
   7  12   8     1050.77     1010.34     24.99 o 
   8  12   8      391.17      354.84     22.10 o 
   9  12   8       41.27       54.83     16.97 o 
  10  12   8       22.40        7.69     13.43 o 
 -10  13   8      770.06      780.90     34.50 o 
  -9  13   8      833.52      800.46     28.61 o 
  -8  13   8     1197.84     1162.94     28.94 o 
  -7  13   8     2169.24     2221.19     31.69 o 
  -6  13   8     5316.71     5333.65     60.08 o 
  -5  13   8        3.95       12.93      7.43 o 
  -4  13   8       53.33       36.14      7.55 o 
  -3  13   8      222.24      231.81     12.48 o 
  -2  13   8     2298.14     2044.20     30.88 o 
  -1  13   8     3867.92     3579.69     38.36 o 
   0  13   8     2047.12     2307.74     30.40 o 
   1  13   8     2659.17     2549.01     39.76 o 
   2  13   8     7189.44     6751.31     55.39 o 
   3  13   8     1374.07     1292.23     21.29 o 
   4  13   8       14.70       18.18      5.61 o 
   5  13   8       77.14       96.06      9.42 o 
   6  13   8      876.79      890.32     19.86 o 
   7  13   8     1716.29     1795.69     36.33 o 
   8  13   8     1077.81     1083.99     34.54 o 
   9  13   8     1323.90     1259.59     46.45 o 
  10  13   8      690.19      632.70     35.51 o 
 -10  14   8      561.13      645.59     32.12 o 
  -9  14   8       92.58       99.44     12.34 o 
  -8  14   8        3.69       16.30      9.74 o 
  -7  14   8       57.73      105.49     11.65 o 
  -6  14   8     2013.71     2143.75     39.46 o 
  -5  14   8     4277.21     4013.01     64.51 o 
  -4  14   8     2904.20     2917.26     47.24 o 
  -3  14   8     1354.21     1340.53     26.70 o 
  -2  14   8     2742.90     2805.92     37.11 o 
  -1  14   8       23.15        6.27      5.01 o 
   0  14   8      152.28      142.12      9.28 o 
   1  14   8       57.92      103.85     11.10 o 
   2  14   8     2718.46     2390.31     34.46 o 
   3  14   8     1333.22     1421.78     24.12 o 
   4  14   8     1567.20     1551.96     22.56 o 
   5  14   8     4199.86     4187.55     42.42 o 
   6  14   8     2721.52     2842.23     36.46 o 
   7  14   8      813.54      867.12     24.03 o 
   8  14   8       97.15       96.03     13.94 o 
   9  14   8        0.00       36.22     13.51 o 
  10  14   8      160.58      168.33     28.88 o 
 -10  15   8      644.19      698.93     26.81 o 
  -9  15   8      394.43      445.61     20.95 o 
  -8  15   8      371.28      385.28     20.49 o 
  -7  15   8     2169.69     2128.39     38.13 o 
  -6  15   8     1003.11     1084.85     29.20 o 
  -5  15   8     1036.26     1002.22     34.75 o 
  -4  15   8        7.61       15.13      9.80 o 
  -3  15   8      113.64      107.95      9.72 o 
  -2  15   8      466.73      356.15     13.94 o 
  -1  15   8     2089.96     1876.53     27.53 o 
   0  15   8      685.32      660.59     24.37 o 
   1  15   8     1039.02      968.69     29.25 o 
   2  15   8      377.37      443.09     16.35 o 
   3  15   8      379.83      372.53     13.43 o 
   4  15   8      432.31      350.72     15.50 o 
   5  15   8        3.68       22.73      9.23 o 
   6  15   8      259.97      308.41     15.00 o 
   7  15   8      868.25      918.95     28.15 o 
   8  15   8      827.80      810.83     36.66 o 
   9  15   8      684.09      683.02     35.66 o 
  10  15   8      516.93      556.97     44.00 o 
 -10  16   8       60.63      111.22     14.01 o 
  -9  16   8      251.67      287.32     17.83 o 
  -8  16   8        3.97       17.97     10.00 o 
  -7  16   8      173.85      194.12     15.05 o 
  -6  16   8     1485.39     1435.87     33.38 o 
  -5  16   8     1872.33     1801.08     40.45 o 
  -4  16   8      135.75       97.39     11.91 o 
  -3  16   8     1614.01     1484.07     34.91 o 
  -2  16   8      614.11      752.92     24.90 o 
  -1  16   8      614.25      470.13     21.40 o 
   0  16   8      858.99      864.84     27.87 o 
   1  16   8      111.00       68.68      9.69 o 
   2  16   8      121.92      186.82     12.20 o 
   3  16   8     1058.02     1128.96     22.73 o 
   4  16   8     1348.03     1407.55     28.68 o 
   5  16   8     2575.98     2426.40     37.84 o 
   6  16   8     1411.29     1363.85     29.82 o 
   7  16   8      624.65      695.50     25.18 o 
   8  16   8       85.76       64.94     14.47 o 
   9  16   8        0.29       28.09     15.42 o 
 -10  17   8        6.14       24.32     11.53 o 
  -9  17   8      362.58      385.33     20.32 o 
  -8  17   8      401.01      384.77     19.25 o 
  -7  17   8       96.03       75.43      9.93 o 
  -6  17   8       21.81       22.82     10.97 o 
  -5  17   8      590.63      556.60     35.14 o 
  -4  17   8       49.74       29.95     10.35 o 
  -3  17   8      205.50      221.93     16.22 o 
  -2  17   8        1.20       -0.44     10.38 o 
  -1  17   8       47.03       13.76     18.09 o 
   0  17   8        5.10       -8.38     10.87 o 
   1  17   8      728.22      707.85     25.52 o 
   2  17   8       98.81      125.34     11.84 o 
   3  17   8     1023.33      844.74     20.27 o 
   4  17   8        1.92       15.25      8.73 o 
   5  17   8      118.20      146.84     13.28 o 
   6  17   8      141.05      157.53     13.21 o 
   7  17   8      456.14      386.81     19.89 o 
   8  17   8       35.02       18.51     12.37 o 
   9  17   8      256.39      286.36     25.72 o 
 -10  18   8       13.16       26.53     11.91 o 
  -9  18   8       58.02       48.59     12.35 o 
  -8  18   8       10.02        6.85      8.87 o 
  -7  18   8       32.07       19.12      8.77 o 
  -6  18   8        1.75       20.17     10.25 o 
  -5  18   8      349.53      346.84     18.70 o 
  -4  18   8      417.12      458.21     19.96 o 
  -3  18   8        2.23        2.77     11.84 o 
  -2  18   8       45.05       42.51     10.60 o 
  -1  18   8      268.52      216.92     16.44 o 
   0  18   8      933.06      916.95     29.53 o 
   1  18   8      425.69      429.19     20.80 o 
   2  18   8      134.73      152.46     14.12 o 
   3  18   8      505.51      466.11     16.18 o 
   4  18   8      159.13      145.80     12.53 o 
   5  18   8       97.83       92.21     11.76 o 
   6  18   8       77.92       80.14     11.56 o 
   7  18   8        0.07       18.67     10.78 o 
   8  18   8       34.29       21.87     11.70 o 
   9  18   8       57.63       69.34     25.30 o 
  -9  19   8      115.28      176.19     15.71 o 
  -8  19   8       16.22       16.23      9.39 o 
  -7  19   8       48.03       46.64      9.86 o 
  -6  19   8      229.53      223.94     16.54 o 
  -5  19   8      395.16      412.37     22.77 o 
  -4  19   8      398.49      398.97     17.91 o 
  -3  19   8       35.15       17.51     10.62 o 
  -2  19   8      162.97      156.40     13.25 o 
  -1  19   8       23.03       34.40     10.76 o 
   0  19   8      120.16      107.91     12.53 o 
   1  19   8     1193.11     1064.43     32.29 o 
   2  19   8        4.90        9.77      9.86 o 
   3  19   8      812.30      817.23     22.80 o 
   4  19   8       24.96       34.98     10.01 o 
   5  19   8      529.89      540.07     22.15 o 
   6  19   8        3.76       19.69      9.99 o 
   7  19   8      115.07      129.92     13.98 o 
   8  19   8      134.58      157.76     17.62 o 
   9  19   8       16.55       23.87     20.82 o 
  -9  20   8       62.53      100.92     13.57 o 
  -8  20   8      141.65      104.44     12.78 o 
  -7  20   8        8.71       32.11     10.46 o 
  -6  20   8      326.86      327.77     19.44 o 
  -5  20   8      168.10      203.44     18.02 o 
  -4  20   8       51.21      109.49     17.67 o 
  -3  20   8     1025.75      984.50     32.26 o 
  -2  20   8       24.54       56.80     10.83 o 
  -1  20   8     3029.46     2804.06     52.88 o 
   0  20   8      273.16      343.17     20.06 o 
   1  20   8       59.67       55.99     11.93 o 
   2  20   8       38.22       47.81     11.68 o 
   3  20   8      335.35      373.93     18.92 o 
   4  20   8      687.28      676.64     24.74 o 
   5  20   8      429.87      467.40     21.83 o 
   6  20   8       17.99       32.70     10.93 o 
   7  20   8     1142.46     1166.09     34.00 o 
   8  20   8       83.21       64.67     15.21 o 
   9  20   8      180.70      225.74     34.06 o 
  -9  21   8      461.17      462.30     22.59 o 
  -8  21   8      311.71      349.26     19.44 o 
  -7  21   8      985.51      990.11     29.06 o 
  -6  21   8      265.66      295.48     19.52 o 
  -5  21   8      829.10      878.86     32.94 o 
  -4  21   8       15.35       26.46     14.06 o 
  -3  21   8        1.70       41.29     14.10 o 
  -2  21   8     1617.07     1650.04     40.53 o 
  -1  21   8     1118.35     1187.46     41.74 o 
   0  21   8     1639.41     1694.97     47.84 o 
   1  21   8     2416.38     2379.30     56.12 o 
   2  21   8     2299.96     2293.85     55.40 o 
   3  21   8     4464.92     4291.97     62.50 o 
   4  21   8      133.23      195.95     18.98 o 
   5  21   8       71.26      126.25     16.68 o 
   6  21   8      304.47      292.54     19.27 o 
   7  21   8       21.47       40.03     12.65 o 
   8  21   8      204.83      217.50     20.24 o 
  -9  22   8      127.64      168.45     16.69 o 
  -8  22   8      156.89      177.91     15.98 o 
  -7  22   8       36.09       53.76     12.34 o 
  -6  22   8      957.29      950.12     31.31 o 
  -5  22   8     2513.40     2327.84     60.91 o 
  -4  22   8     1719.47     1635.01     49.63 o 
  -3  22   8     4328.79     4338.09     68.15 o 
  -2  22   8     2847.50     2808.49     53.53 o 
  -1  22   8     1256.44     1248.98     43.77 o 
   0  22   8       52.86       94.94     17.02 o 
   1  22   8       67.72       61.52     20.68 o 
   2  22   8     2311.28     2270.24     56.25 o 
   3  22   8     1882.77     1983.44     44.22 o 
   4  22   8      869.79      807.16     31.17 o 
   5  22   8     2007.66     1834.89     40.73 o 
   6  22   8     1358.93     1326.95     35.43 o 
   7  22   8      648.28      561.29     25.33 o 
   8  22   8      194.78      193.62     20.07 o 
  -8  23   8      565.01      538.36     23.73 o 
  -7  23   8     1565.88     1445.85     35.96 o 
  -6  23   8      994.00      954.06     32.03 o 
  -5  23   8     1146.64     1232.82     46.40 o 
  -4  23   8       47.03       95.25     18.94 o 
  -3  23   8      194.09      217.40     21.30 o 
  -2  23   8     1389.51     1382.51     35.54 o 
  -1  23   8     5711.62     5570.94     90.08 o 
   0  23   8     3577.73     3595.38     71.74 o 
   1  23   8     5841.95     5892.86     90.99 o 
   2  23   8     2485.74     2537.29     60.09 o 
   3  23   8      649.84      595.55     31.65 o 
   4  23   8      966.12      883.06     33.46 o 
   5  23   8       70.44       98.20     15.64 o 
   6  23   8      292.39      309.24     20.47 o 
   7  23   8      330.97      351.27     21.62 o 
   8  23   8      612.94      507.17     25.15 o 
  -8  24   8        2.15       12.45     10.04 o 
  -7  24   8      268.80      282.68     18.65 o 
  -6  24   8      906.70      917.62     39.14 o 
  -5  24   8     1718.62     1770.86     55.30 o 
  -4  24   8     3018.10     2751.80     67.04 o 
  -3  24   8     4089.28     3818.98     66.43 o 
  -2  24   8     2685.78     2528.36     47.86 o 
  -1  24   8     1862.37     1966.08     49.18 o 
   0  24   8       33.25      114.45     21.87 o 
   1  24   8       48.97      135.39     24.47 o 
   2  24   8     1111.63     1141.97     50.14 o 
   3  24   8     1678.22     1704.22     51.27 o 
   4  24   8     2927.46     2763.05     57.14 o 
   5  24   8     3233.29     2936.36     60.17 o 
   6  24   8     1411.35     1342.45     36.96 o 
   7  24   8      781.77      700.33     28.98 o 
  -8  25   8      557.17      554.19     24.99 o 
  -7  25   8      774.14      698.18     26.43 o 
  -6  25   8      455.46      473.55     24.07 o 
  -5  25   8      944.58      985.27     43.62 o 
  -4  25   8       45.23      103.44     21.24 o 
  -3  25   8      183.14      210.47     18.00 o 
  -2  25   8      770.67      857.37     29.50 o 
  -1  25   8     1344.90     1418.92     42.02 o 
   0  25   8     3383.74     3185.21     60.98 o 
   1  25   8     3180.63     3123.92     68.85 o 
   2  25   8     1755.49     1650.94     52.27 o 
   3  25   8     2791.85     2624.31     66.71 o 
   4  25   8        2.20       53.31     19.37 o 
   5  25   8        8.16       80.00     20.01 o 
   6  25   8      414.67      448.11     23.49 o 
   7  25   8      461.21      345.13     21.98 o 
  -7  26   8      227.86      227.65     16.99 o 
  -6  26   8      377.18      353.20     24.62 o 
  -5  26   8     1406.94     1361.94     50.45 o 
  -4  26   8     2065.44     2126.31     60.24 o 
  -3  26   8     1745.22     1688.76     41.43 o 
  -2  26   8      458.21      419.15     21.97 o 
  -1  26   8     1333.85     1313.61     55.03 o 
   0  26   8        9.98       52.25     16.21 o 
   1  26   8      239.40      275.00     21.84 o 
   2  26   8      851.96      899.56     33.45 o 
   3  26   8      889.03      769.33     32.43 o 
   4  26   8     2007.34     1891.80     43.01 o 
   5  26   8     1897.66     1834.63     53.10 o 
   6  26   8      450.81      391.50     22.21 o 
   7  26   8      329.73      326.49     21.51 o 
  -7  27   8      345.66      312.14     18.70 o 
  -6  27   8      558.64      498.70     28.73 o 
  -5  27   8      230.23      260.00     21.68 o 
  -4  27   8        0.02       33.79     16.64 o 
  -3  27   8      262.12      273.00     19.83 o 
  -2  27   8      937.02      956.51     31.99 o 
  -1  27   8      576.07      572.14     28.89 o 
   0  27   8      719.73      688.03     30.40 o 
   1  27   8      941.35      950.63     34.64 o 
   2  27   8      702.59      666.12     29.54 o 
   3  27   8      386.59      408.15     24.02 o 
   4  27   8        8.66       49.74     14.55 o 
   5  27   8        0.06       35.31     14.81 o 
   6  27   8      307.77      315.24     20.88 o 
  -6  28   8      222.17      198.13     23.65 o 
  -5  28   8      513.05      481.57     27.45 o 
  -4  28   8      916.59      880.92     41.29 o 
  -3  28   8      846.96      818.71     34.02 o 
  -2  28   8      161.51      152.92     15.73 o 
  -1  28   8        4.67       18.19     11.79 o 
   0  28   8        0.20        5.94     11.44 o 
   1  28   8       63.97       62.24     13.42 o 
   2  28   8       38.78       47.65     13.28 o 
   3  28   8      434.41      442.16     25.20 o 
   4  28   8      890.73      827.38     40.19 o 
   5  28   8      596.73      597.26     30.53 o 
   6  28   8      410.98      416.57     23.43 o 
  -6  29   8       15.58       10.68     13.74 o 
  -5  29   8       87.11       90.96     17.67 o 
  -4  29   8       10.23       25.90     15.68 o 
  -3  29   8       64.15       88.56     16.11 o 
  -2  29   8        0.29       18.84     11.15 o 
  -1  29   8      235.90      218.40     22.40 o 
   0  29   8      527.90      540.61     28.68 o 
   1  29   8      269.74      240.17     19.79 o 
   2  29   8       22.52       46.99     14.12 o 
   3  29   8        0.27       11.30     11.92 o 
   4  29   8      159.75      173.89     22.82 o 
   5  29   8       60.56       79.72     15.90 o 
  -5  30   8      110.96      106.47     16.34 o 
  -4  30   8       65.33       99.16     19.40 o 
  -3  30   8       10.30       47.71     14.72 o 
  -2  30   8       29.87       28.57     11.81 o 
  -1  30   8        3.83       20.69     20.48 o 
   0  30   8        0.60       19.84     13.03 o 
   1  30   8       64.52       71.88     14.92 o 
   2  30   8      277.44      264.27     20.87 o 
   3  30   8       70.71       75.33     17.08 o 
   4  30   8      102.29      144.50     21.29 o 
   5  30   8       84.08       49.88     19.25 o 
  -4  31   8       11.75        2.13     14.82 o 
  -3  31   8       50.95       78.76     15.76 o 
  -2  31   8       43.91       77.27     15.60 o 
  -1  31   8        9.25       -3.28     12.37 o 
   0  31   8        1.29       23.81     13.67 o 
   1  31   8        0.67        5.27     11.91 o 
   2  31   8      208.06      204.35     19.52 o 
   3  31   8       47.67       46.01     14.00 o 
   4  31   8      161.23      163.09     22.27 o 
  -3  32   8        4.09       18.10     13.09 o 
  -2  32   8      348.03      283.44     20.45 o 
  -1  32   8       37.41       39.86     16.36 o 
   0  32   8      391.03      444.98     27.98 o 
   1  32   8       29.83       30.54     26.59 o 
   2  32   8       12.47       19.60     15.85 o 
   3  32   8       74.37       45.67     13.93 o 
  -2  33   8       37.62       44.75     14.20 o 
  -1  33   8      185.70      142.59     18.26 o 
   0  33   8      427.46      431.86     31.15 o 
   1  33   8      328.29      357.16     26.05 o 
   2  33   8      434.15      379.12     30.36 o 
 -11   1   9      388.35      405.00     36.55 o 
 -10   1   9       34.09       83.20     15.61 o 
  -9   1   9      150.28      163.32     14.48 o 
  -8   1   9      281.83      343.71     17.24 o 
  -7   1   9       42.20       44.90      6.92 o 
  -6   1   9      521.43      561.47     14.99 o 
  -5   1   9     1625.11     1685.01     27.32 o 
  -4   1   9     1516.42     1829.58     26.99 o 
  -3   1   9      273.05      257.52      9.99 o 
  -2   1   9      180.74      150.47     10.02 o 
  -1   1   9      168.49      119.02     10.47 o 
   0   1   9      354.27      342.83     16.01 o 
   1   1   9      266.75      261.77     14.11 o 
   2   1   9       25.93       13.18      7.03 o 
   3   1   9     2496.57     2434.33     30.95 o 
   4   1   9      670.47      612.11     16.80 o 
   5   1   9      255.83      225.40     12.34 o 
   6   1   9      515.31      540.36     18.57 o 
   7   1   9      137.51      110.49     15.73 o 
   8   1   9        1.32       14.57     12.73 o 
   9   1   9       64.46      106.46     19.08 o 
  10   1   9       43.49       24.04     15.75 o 
 -11   2   9      549.93      592.40     30.85 o 
 -10   2   9      164.32      156.55     15.88 o 
  -9   2   9     1386.44     1307.71     31.75 o 
  -8   2   9     1387.76     1329.93     30.04 o 
  -7   2   9      806.30      818.06     18.82 o 
  -6   2   9      209.56      211.53     10.04 o 
  -5   2   9       13.52       20.78      7.21 o 
  -4   2   9        0.30       20.79      5.67 o 
  -3   2   9      382.69      559.79     14.22 o 
  -2   2   9     2266.05     2207.73     37.45 o 
  -1   2   9     5869.62     6134.21     69.91 o 
   0   2   9     1155.29     1523.89     29.54 o 
   1   2   9     3800.50     3881.87     47.96 o 
   2   2   9     5067.72     4909.13     45.92 o 
   3   2   9      511.34      520.85     15.16 o 
   4   2   9       99.26       75.18      8.24 o 
   5   2   9     1077.77     1017.80     23.85 o 
   6   2   9      871.26      891.51     23.54 o 
   7   2   9     1246.11     1272.09     40.85 o 
   8   2   9      323.97      272.39     22.53 o 
   9   2   9      960.33      877.71     38.85 o 
  10   2   9      373.30      400.35     29.06 o 
 -11   3   9      216.83      231.11     21.95 o 
 -10   3   9      160.18      201.07     18.05 o 
  -9   3   9       17.38       99.70     14.88 o 
  -8   3   9      164.60      227.58     15.11 o 
  -7   3   9     2408.23     2433.49     31.54 o 
  -6   3   9     2810.27     2668.89     31.24 o 
  -5   3   9     2028.38     1897.89     28.36 o 
  -4   3   9      226.58      260.03     12.44 o 
  -3   3   9     2854.25     3059.07     31.42 o 
  -2   3   9     2046.67     1935.10     25.31 o 
  -1   3   9      477.06      641.28     19.21 o 
   0   3   9       19.52       24.15      8.91 o 
   1   3   9     1709.98     1584.45     27.82 o 
   2   3   9     2707.93     2716.83     34.00 o 
   3   3   9     4002.37     4332.27     49.75 o 
   4   3   9     1398.33     1333.33     26.18 o 
   5   3   9     2595.67     2490.25     37.09 o 
   6   3   9      862.08      872.34     23.34 o 
   7   3   9       67.40       91.93     16.63 o 
   8   3   9        2.18       37.08     21.08 o 
   9   3   9      524.76      538.86     32.29 o 
  10   3   9      167.67      137.48     20.03 o 
 -11   4   9      440.39      435.36     30.75 o 
 -10   4   9     1782.01     1684.46     41.87 o 
  -9   4   9     2157.75     1994.61     52.18 o 
  -8   4   9     2612.50     2354.08     39.45 o 
  -7   4   9     3684.72     3477.52     37.69 o 
  -6   4   9       29.06       77.88      8.34 o 
  -5   4   9        0.03       10.60      5.31 o 
  -4   4   9       51.49       60.42      6.75 o 
  -3   4   9     3707.23     4107.90     32.87 o 
  -2   4   9     4813.01     4354.03     35.40 o 
  -1   4   9     5992.34     5441.30     37.56 o 
   0   4   9    12521.52    13275.50     77.29 o 
   1   4   9    13339.98    12798.40     67.52 o 
   2   4   9     1450.73     1142.24     24.23 o 
   3   4   9      210.36      150.87     11.13 o 
   4   4   9        1.51        3.95      6.80 o 
   5   4   9      446.04      495.20     17.97 o 
   6   4   9     1355.73     1461.96     29.83 o 
   7   4   9     3730.77     3806.66     69.23 o 
   8   4   9     4348.34     4188.05     76.88 o 
   9   4   9     1208.83     1180.42     45.05 o 
  10   4   9      360.41      366.84     28.01 o 
 -11   5   9      171.70      209.32     25.31 o 
 -10   5   9        3.88       61.96     14.14 o 
  -9   5   9       47.16      107.88     15.16 o 
  -8   5   9       62.95      114.39     11.88 o 
  -7   5   9     2763.17     2837.55     34.14 o 
  -6   5   9     5210.17     5432.04     44.66 o 
  -5   5   9     1313.19     1293.89     21.03 o 
  -4   5   9     3439.30     3436.19     34.93 o 
  -3   5   9     3812.80     3868.53     33.04 o 
  -2   5   9     1199.94     1053.15     15.22 o 
  -1   5   9      145.35      181.48     10.19 o 
   0   5   9     2587.38     2150.58     32.12 o 
   1   5   9     3566.37     2967.31     44.19 o 
   2   5   9     4313.78     3683.70     75.56 o 
   3   5   9     1965.94     2062.48     34.13 o 
   4   5   9     4874.95     4997.71     50.49 o 
   5   5   9     2505.98     2417.03     36.70 o 
   6   5   9       41.36       73.25     10.02 o 
   7   5   9      325.85      363.74     25.37 o 
   8   5   9        1.94      111.62     19.70 o 
   9   5   9      498.32      480.79     30.62 o 
  10   5   9      374.69      347.34     27.88 o 
 -11   6   9      178.69      199.40     22.88 o 
 -10   6   9     1066.68      966.60     32.29 o 
  -9   6   9     2478.52     2309.57     46.30 o 
  -8   6   9     4105.41     3992.08     46.79 o 
  -7   6   9      698.63      712.07     17.79 o 
  -6   6   9      173.85      203.25     10.51 o 
  -5   6   9        0.03        3.52      5.73 o 
  -4   6   9      354.34      339.72     11.45 o 
  -3   6   9      950.72     1052.24     14.65 o 
  -2   6   9    10374.41     9644.56     63.65 o 
  -1   6   9    13555.87    12419.81     76.89 o 
   0   6   9    13444.68    13038.71     65.61 o 
   1   6   9     2200.26     1758.14     25.88 o 
   2   6   9     1302.78     1241.09     19.95 o 
   3   6   9      158.24      194.34      9.39 o 
   4   6   9      274.33      248.79     14.36 o 
   5   6   9      234.56      252.28     12.98 o 
   6   6   9     2792.98     2898.05     41.98 o 
   7   6   9     2991.16     2826.96     60.41 o 
   8   6   9     3249.02     3049.43     66.82 o 
   9   6   9     1162.87     1195.68     44.67 o 
  10   6   9      787.97      780.28     39.20 o 
 -11   7   9      392.11      382.51     28.89 o 
 -10   7   9      118.35      172.56     19.42 o 
  -9   7   9      259.35      307.51     19.84 o 
  -8   7   9     1282.21     1294.10     30.44 o 
  -7   7   9      614.94      643.24     16.77 o 
  -6   7   9     1043.48     1101.36     20.51 o 
  -5   7   9     1746.28     1578.17     23.26 o 
  -4   7   9     6689.21     6679.80     45.42 o 
  -3   7   9     3093.40     2907.69     29.86 o 
  -2   7   9     1127.52     1123.46     20.42 o 
  -1   7   9      187.64      162.72      8.72 o 
   0   7   9      990.81      774.71     16.02 o 
   1   7   9     2080.98     1979.48     48.87 o 
   2   7   9     7481.25     7762.20     54.76 o 
   3   7   9     4556.17     4401.29     37.68 o 
   4   7   9     2006.72     1906.29     28.74 o 
   5   7   9      118.40       96.26      9.74 o 
   6   7   9     1420.27     1332.45     29.16 o 
   7   7   9      105.41      100.65     16.39 o 
   8   7   9       62.79      109.50     27.44 o 
   9   7   9       27.25       50.13     17.37 o 
  10   7   9     1221.12     1174.91     47.19 o 
 -11   8   9      536.36      525.79     33.42 o 
 -10   8   9     1131.95     1066.42     38.11 o 
  -9   8   9     1147.32     1136.90     33.19 o 
  -8   8   9     1505.58     1388.05     31.28 o 
  -7   8   9      198.00      182.43     10.39 o 
  -6   8   9      820.61      742.89     17.67 o 
  -5   8   9        1.01        4.48      5.33 o 
  -4   8   9     1924.94     1864.95     22.63 o 
  -3   8   9      494.42      563.25     13.64 o 
  -2   8   9     3668.28     4033.94     34.52 o 
  -1   8   9     5328.69     4980.49     40.04 o 
   0   8   9     3556.32     3608.87     38.19 o 
   1   8   9     2083.70     2117.67     28.60 o 
   2   8   9     2277.97     2110.63     25.13 o 
   3   8   9      919.69      969.09     18.38 o 
   4   8   9      178.71      156.87      9.50 o 
   5   8   9     2103.79     2012.29     29.83 o 
   6   8   9     1557.58     1707.03     32.89 o 
   7   8   9     1343.82     1319.47     42.03 o 
   8   8   9     1988.40     1815.14     52.01 o 
   9   8   9     1713.65     1671.21     53.29 o 
  10   8   9      360.11      395.99     30.29 o 
 -11   9   9      114.87      118.85     19.52 o 
 -10   9   9      200.80      218.85     20.45 o 
  -9   9   9       18.00       76.04     12.30 o 
  -8   9   9      856.23      922.42     26.08 o 
  -7   9   9     1219.35     1163.40     22.84 o 
  -6   9   9      858.14      770.17     17.96 o 
  -5   9   9     1408.03     1324.26     21.41 o 
  -4   9   9      851.93      833.69     15.38 o 
  -3   9   9     1430.31     1410.74     26.64 o 
  -2   9   9      921.88      792.69     15.78 o 
  -1   9   9      107.65       84.81      7.08 o 
   0   9   9      102.03      108.02      8.78 o 
   1   9   9     1516.32     1586.29     34.78 o 
   2   9   9     2368.60     2599.60     30.50 o 
   3   9   9     2422.56     2339.95     29.97 o 
   4   9   9     1917.39     1805.62     27.12 o 
   5   9   9     1617.85     1596.40     27.11 o 
   6   9   9      321.42      282.96     13.11 o 
   7   9   9        5.89       12.73      9.27 o 
   8   9   9       96.62      120.57     15.36 o 
   9   9   9      717.85      795.33     32.29 o 
  10   9   9      533.73      573.50     34.28 o 
 -10  10   9      386.93      379.45     24.22 o 
  -9  10   9     1307.94     1307.43     34.93 o 
  -8  10   9      126.04      147.62     12.41 o 
  -7  10   9      181.54      157.78     10.16 o 
  -6  10   9      249.49      272.98     11.85 o 
  -5  10   9      149.49      135.10      8.27 o 
  -4  10   9      181.93      274.58     10.74 o 
  -3  10   9      746.41      789.18     20.70 o 
  -2  10   9      693.06      815.38     14.96 o 
  -1  10   9     2184.12     2081.62     32.38 o 
   0  10   9     2077.33     2096.51     31.65 o 
   1  10   9      885.36      916.82     27.07 o 
   2  10   9      177.94      204.67     13.59 o 
   3  10   9        7.31        7.67      7.09 o 
   4  10   9       17.96       53.89      6.94 o 
   5  10   9        8.40        9.36      6.06 o 
   6  10   9     1499.49     1484.84     23.77 o 
   7  10   9     1084.99     1126.60     28.75 o 
   8  10   9      542.47      598.01     26.34 o 
   9  10   9      269.69      269.22     21.90 o 
  10  10   9      139.29      123.70     17.30 o 
 -10  11   9        2.28        1.98     14.22 o 
  -9  11   9       22.89       23.21     11.51 o 
  -8  11   9      216.04      217.99     14.53 o 
  -7  11   9       33.25       49.21      7.53 o 
  -6  11   9      126.00       98.49     14.72 o 
  -5  11   9      819.02      770.80     18.61 o 
  -4  11   9      402.41      396.93     12.50 o 
  -3  11   9       36.81       60.33      8.20 o 
  -2  11   9      476.61      483.00     18.65 o 
  -1  11   9        8.33        1.91      7.19 o 
   0  11   9     2215.47     1952.85     39.23 o 
   1  11   9      350.26      436.31     20.17 o 
   2  11   9      119.87      125.33      9.32 o 
   3  11   9      563.64      539.64     16.70 o 
   4  11   9      991.74      995.18     22.58 o 
   5  11   9      313.33      286.67     10.76 o 
   6  11   9       16.41       14.84      5.89 o 
   7  11   9       81.58       74.98     10.34 o 
   8  11   9      132.19      137.55     15.54 o 
   9  11   9      102.85      117.69     24.03 o 
  10  11   9       19.95       33.54     15.58 o 
 -10  12   9        1.65       -3.15     15.57 o 
  -9  12   9       75.16       70.28     14.14 o 
  -8  12   9        8.93       10.39     10.56 o 
  -7  12   9       37.14       25.20      7.10 o 
  -6  12   9       14.70        1.31     11.04 o 
  -5  12   9       48.55       60.76      9.81 o 
  -4  12   9      301.15      269.09     13.44 o 
  -3  12   9      221.11      166.42      9.84 o 
  -2  12   9      234.20      192.24     10.10 o 
  -1  12   9        3.96        8.98      6.86 o 
   0  12   9        0.54       -0.46     10.62 o 
   1  12   9        3.62       -2.95     10.33 o 
   2  12   9        9.55        6.54      6.98 o 
   3  12   9        0.71        7.15      7.26 o 
   4  12   9      196.29      129.88      9.84 o 
   5  12   9      279.93      299.42     14.93 o 
   6  12   9       12.59        3.55      7.03 o 
   7  12   9        2.55       13.60     10.13 o 
   8  12   9       28.93       30.16     17.23 o 
   9  12   9        9.43      -10.11     22.90 o 
  10  12   9        2.07        4.47     19.55 o 
 -10  13   9        5.80       18.04     14.84 o 
  -9  13   9        0.00       10.56     10.33 o 
  -8  13   9        2.26       20.66     10.15 o 
  -7  13   9        2.28       -2.21      7.53 o 
  -6  13   9       52.08       49.94     14.04 o 
  -5  13   9      216.59      192.31     23.32 o 
  -4  13   9      101.74       96.52     11.03 o 
  -3  13   9       20.10       14.94      9.68 o 
  -2  13   9       93.35       94.60      8.56 o 
  -1  13   9      183.95      251.73     10.70 o 
   0  13   9       66.01       61.50     15.84 o 
   1  13   9      679.57      714.76     25.59 o 
   2  13   9       39.21       26.99     11.83 o 
   3  13   9       27.34       43.06      7.70 o 
   4  13   9       98.64       71.40      8.33 o 
   5  13   9      412.07      390.89     15.59 o 
   6  13   9        4.73       18.81      7.84 o 
   7  13   9      276.65      280.42     21.92 o 
   8  13   9      165.59      145.16     24.77 o 
   9  13   9        2.68       -8.83     20.49 o 
  10  13   9        0.22      -10.13     18.01 o 
 -10  14   9      179.67      172.06     18.23 o 
  -9  14   9       64.44       60.84     17.35 o 
  -8  14   9      857.79      860.38     29.56 o 
  -7  14   9      239.23      237.84     13.31 o 
  -6  14   9      119.74      122.22     13.12 o 
  -5  14   9       66.94       59.20      9.93 o 
  -4  14   9       19.55        9.63     10.90 o 
  -3  14   9       19.77       28.82      9.48 o 
  -2  14   9      319.56      262.25     12.38 o 
  -1  14   9      548.23      536.97     16.15 o 
   0  14   9     3404.02     3537.36     55.00 o 
   1  14   9      383.64      448.14     19.37 o 
   2  14   9       39.56       30.70      8.03 o 
   3  14   9        1.04       -0.53      7.46 o 
   4  14   9        0.15        3.31      7.76 o 
   5  14   9        6.67        3.19      7.54 o 
   6  14   9      173.48      168.87     11.10 o 
   7  14   9      297.79      306.44     23.69 o 
   8  14   9      750.53      719.16     46.23 o 
   9  14   9       97.48       66.58     22.33 o 
 -10  15   9      168.12      184.85     21.44 o 
  -9  15   9        2.12       19.15     11.14 o 
  -8  15   9      306.67      364.92     20.72 o 
  -7  15   9      355.73      375.59     16.33 o 
  -6  15   9     1051.95      943.71     30.38 o 
  -5  15   9      543.29      545.09     22.37 o 
  -4  15   9     1455.73     1463.44     35.32 o 
  -3  15   9      445.56      438.37     27.29 o 
  -2  15   9      629.66      543.87     17.59 o 
  -1  15   9      953.40      912.05     26.60 o 
   0  15   9       82.62       18.31     11.07 o 
   1  15   9     1547.23     1451.34     32.83 o 
   2  15   9     1185.09     1163.14     25.38 o 
   3  15   9     1065.83     1060.15     21.95 o 
   4  15   9     1888.28     1884.06     33.03 o 
   5  15   9      250.78      226.81     14.18 o 
   6  15   9      714.27      711.24     20.71 o 
   7  15   9      353.15      424.12     23.71 o 
   8  15   9        7.33       38.78     21.49 o 
   9  15   9       34.88       63.62     24.17 o 
 -10  16   9      846.39      952.73     31.54 o 
  -9  16   9      731.06      757.93     27.31 o 
  -8  16   9      309.58      336.84     20.11 o 
  -7  16   9      305.15      317.72     17.00 o 
  -6  16   9      451.04      410.29     22.19 o 
  -5  16   9       24.45       63.42     17.48 o 
  -4  16   9     1875.51     1847.12     40.68 o 
  -3  16   9     2432.15     2598.50     38.72 o 
  -2  16   9     2841.11     2644.43     46.62 o 
  -1  16   9     1679.84     1526.43     35.65 o 
   0  16   9      375.32      341.05     19.09 o 
   1  16   9     1893.31     1785.51     37.39 o 
   2  16   9     1243.58     1160.73     23.88 o 
   3  16   9        5.17       22.65      7.58 o 
   4  16   9      242.33      234.65     14.87 o 
   5  16   9     2114.38     1992.34     35.23 o 
   6  16   9     1306.49     1299.89     27.53 o 
   7  16   9      663.92      706.13     30.29 o 
   8  16   9      846.11      790.38     49.28 o 
   9  16   9     1003.65      986.01     56.67 o 
  -9  17   9       29.02      105.85     17.31 o 
  -8  17   9      273.77      309.35     18.12 o 
  -7  17   9      875.43      851.50     28.74 o 
  -6  17   9      965.46     1016.41     32.91 o 
  -5  17   9     6929.20     6660.63     90.04 o 
  -4  17   9     2723.90     2788.67     50.87 o 
  -3  17   9     2840.38     2710.44     49.43 o 
  -2  17   9      219.57      220.81     17.28 o 
  -1  17   9      484.09      511.49     26.15 o 
   0  17   9       54.03       54.20     12.13 o 
   1  17   9     2004.08     2075.65     36.16 o 
   2  17   9     2212.17     2057.13     31.79 o 
   3  17   9     6575.78     6502.30     61.19 o 
   4  17   9     3870.03     3837.90     48.59 o 
   5  17   9     1646.88     1575.88     32.67 o 
   6  17   9      376.61      409.94     18.80 o 
   7  17   9       98.70      102.88     16.51 o 
   8  17   9       25.29       61.40     23.67 o 
   9  17   9       75.71      116.83     32.61 o 
  -9  18   9     2229.56     2175.98     45.77 o 
  -8  18   9      684.23      725.82     26.36 o 
  -7  18   9      581.79      637.34     24.02 o 
  -6  18   9       75.34      169.67     20.82 o 
  -5  18   9       97.24      203.11     23.13 o 
  -4  18   9     1400.14     1591.85     40.76 o 
  -3  18   9     5468.62     5367.25     70.04 o 
  -2  18   9     2269.10     2125.68     43.87 o 
  -1  18   9     6302.02     6496.77     74.91 o 
   0  18   9     1990.38     2227.10     41.47 o 
   1  18   9     1171.04     1194.34     37.67 o 
   2  18   9      228.36      230.63     16.47 o 
   3  18   9       31.26      121.69     17.38 o 
   4  18   9     1006.92     1019.40     27.06 o 
   5  18   9     1969.47     2002.47     37.45 o 
   6  18   9     1054.04     1018.22     29.88 o 
   7  18   9     2433.84     2157.69     51.84 o 
   8  18   9      517.07      533.42     42.83 o 
   9  18   9     1759.64     1848.24     77.54 o 
  -9  19   9        0.14       80.39     16.72 o 
  -8  19   9       97.48      119.66     13.87 o 
  -7  19   9     1433.80     1376.29     34.04 o 
  -6  19   9     3171.13     3040.79     58.35 o 
  -5  19   9     5403.07     5184.40     66.06 o 
  -4  19   9     4211.35     4023.94     63.18 o 
  -3  19   9     2184.95     2315.25     76.85 o 
  -2  19   9      624.11      647.69     24.17 o 
  -1  19   9       42.27       84.34     11.98 o 
   0  19   9     1325.50     1519.84     35.36 o 
   1  19   9     1470.12     1491.50     35.03 o 
   2  19   9     5127.22     5038.26     77.56 o 
   3  19   9     8073.66     7862.98     83.42 o 
   4  19   9     1557.38     1583.37     33.43 o 
   5  19   9     5350.16     5290.33     65.96 o 
   6  19   9      466.13      452.43     25.37 o 
   7  19   9        4.15       85.91     17.91 o 
   8  19   9        6.59       41.23     18.48 o 
  -9  20   9      720.43      729.52     28.44 o 
  -8  20   9      714.76      718.00     26.75 o 
  -7  20   9      663.70      676.56     25.41 o 
  -6  20   9      512.24      541.03     25.85 o 
  -5  20   9      285.90      360.70     24.52 o 
  -4  20   9     1671.39     1682.07     35.79 o 
  -3  20   9     2192.35     2227.37     43.06 o 
  -2  20   9     3415.93     3457.53     51.96 o 
  -1  20   9     2470.33     2495.46     45.47 o 
   0  20   9     1283.10     1195.09     31.78 o 
   1  20   9     2146.69     2222.88     43.27 o 
   2  20   9     1358.22     1359.04     40.86 o 
   3  20   9        2.79       72.74     12.04 o 
   4  20   9      895.95     1012.02     34.75 o 
   5  20   9     1730.95     1801.59     40.87 o 
   6  20   9     1153.94     1144.67     37.81 o 
   7  20   9     1379.85     1317.92     42.27 o 
   8  20   9     1174.74     1146.39     48.43 o 
  -8  21   9      133.91      149.42     15.23 o 
  -7  21   9     1187.97     1128.83     31.77 o 
  -6  21   9     2842.49     2704.38     50.97 o 
  -5  21   9     1715.31     1679.66     44.07 o 
  -4  21   9     2343.45     2118.60     43.72 o 
  -3  21   9     1790.42     1860.30     40.59 o 
  -2  21   9      532.06      527.47     25.63 o 
  -1  21   9       71.81       65.62     12.36 o 
   0  21   9      188.04      141.86     14.72 o 
   1  21   9     1950.22     1860.25     45.04 o 
   2  21   9     1554.91     1655.48     38.14 o 
   3  21   9     2432.09     2433.76     52.14 o 
   4  21   9     6589.18     6127.15     89.25 o 
   5  21   9      966.68     1066.02     31.82 o 
   6  21   9      435.91      460.58     26.99 o 
   7  21   9        6.23       32.91     14.12 o 
   8  21   9      107.94      142.54     22.71 o 
  -8  22   9      453.74      437.66     21.99 o 
  -7  22   9       89.10      107.09     13.09 o 
  -6  22   9       32.84       64.29     13.62 o 
  -5  22   9        0.32       46.65     15.18 o 
  -4  22   9      459.21      435.04     22.47 o 
  -3  22   9     2824.01     2698.90     49.00 o 
  -2  22   9     1671.12     1678.33     48.36 o 
  -1  22   9       54.34       36.08     12.43 o 
   0  22   9      154.90      101.89     14.39 o 
   1  22   9      315.50      329.14     24.42 o 
   2  22   9      918.89      910.51     37.61 o 
   3  22   9        0.00       40.32     18.05 o 
   4  22   9      110.92      182.63     18.25 o 
   5  22   9      783.90      730.10     27.34 o 
   6  22   9     1261.61     1149.39     38.99 o 
   7  22   9      571.45      569.26     29.95 o 
   8  22   9      676.08      621.56     38.20 o 
  -8  23   9       57.36       38.66     11.23 o 
  -7  23   9      128.29      116.67     12.81 o 
  -6  23   9       68.75       68.65     12.47 o 
  -5  23   9     1174.13     1101.44     37.56 o 
  -4  23   9      860.49      823.33     32.28 o 
  -3  23   9      233.41      260.90     20.59 o 
  -2  23   9        0.06       22.80     12.92 o 
  -1  23   9      801.36      789.79     35.89 o 
   0  23   9      341.19      304.82     24.16 o 
   1  23   9      134.35      133.10     17.91 o 
   2  23   9      410.57      440.34     32.43 o 
   3  23   9     1658.82     1583.30     41.39 o 
   4  23   9      783.94      693.18     28.34 o 
   5  23   9       17.12       18.40     11.27 o 
   6  23   9       10.28       24.00     13.27 o 
   7  23   9       13.30       23.05     13.25 o 
  -7  24   9       28.16       20.25      9.87 o 
  -6  24   9        4.23        2.70     10.11 o 
  -5  24   9      126.35      148.82     17.67 o 
  -4  24   9        3.60       16.78     13.21 o 
  -3  24   9       42.47       31.47     11.83 o 
  -2  24   9      169.18      192.87     15.81 o 
  -1  24   9      225.54      261.87     23.77 o 
   0  24   9       23.35       36.48     14.11 o 
   1  24   9       70.44       69.37     19.56 o 
   2  24   9      382.50      350.16     28.78 o 
   3  24   9       69.50       54.95     13.69 o 
   4  24   9      197.25      205.80     17.35 o 
   5  24   9      101.37      107.53     13.87 o 
   6  24   9        1.74       -1.23     13.03 o 
   7  24   9       90.37       67.55     15.66 o 
  -7  25   9        2.92       -5.08     10.92 o 
  -6  25   9        8.85       26.38     12.26 o 
  -5  25   9       74.92       64.97     13.82 o 
  -4  25   9        0.24       11.02     13.93 o 
  -3  25   9       19.20        2.11     12.14 o 
  -2  25   9      366.23      351.11     20.42 o 
  -1  25   9      105.40      112.36     15.87 o 
   0  25   9      233.85      209.03     22.12 o 
   1  25   9      125.12      154.72     21.21 o 
   2  25   9       96.89      111.62     17.45 o 
   3  25   9       16.55       25.48     13.19 o 
   4  25   9      782.79      769.48     29.18 o 
   5  25   9        2.74       27.88     12.05 o 
   6  25   9       84.41      103.14     16.39 o 
  -7  26   9        8.14       10.69     10.67 o 
  -6  26   9      154.64      165.50     16.26 o 
  -5  26   9        3.88       30.27     12.57 o 
  -4  26   9      120.69      140.53     19.44 o 
  -3  26   9       75.98       82.81     14.18 o 
  -2  26   9      277.64      248.17     17.72 o 
  -1  26   9      111.92       81.75     14.04 o 
   0  26   9      533.69      495.04     26.89 o 
   1  26   9     1155.20     1152.50     49.43 o 
   2  26   9      465.73      481.01     30.06 o 
   3  26   9      150.88      136.49     19.15 o 
   4  26   9       82.66      114.69     14.91 o 
   5  26   9       47.90      101.29     17.59 o 
   6  26   9        0.26        0.46     13.34 o 
  -6  27   9      268.52      295.17     20.55 o 
  -5  27   9      433.99      431.35     26.83 o 
  -4  27   9      785.24      779.68     38.83 o 
  -3  27   9      257.41      249.45     20.55 o 
  -2  27   9      263.10      280.28     19.66 o 
  -1  27   9      513.24      472.18     27.19 o 
   0  27   9        0.39        7.65     11.46 o 
   1  27   9       89.62      117.24     16.75 o 
   2  27   9      973.98      956.65     35.46 o 
   3  27   9     1019.63      881.77     39.82 o 
   4  27   9      139.22      158.88     18.64 o 
   5  27   9      822.89      847.39     36.70 o 
   6  27   9      157.24      117.49     17.80 o 
  -6  28   9       12.99       15.29     12.12 o 
  -5  28   9       75.27       91.05     17.19 o 
  -4  28   9       46.90       47.57     21.98 o 
  -3  28   9      478.79      463.93     27.48 o 
  -2  28   9      886.96      885.26     31.79 o 
  -1  28   9     1521.90     1385.20     44.48 o 
   0  28   9     1264.20     1241.93     41.61 o 
   1  28   9      578.84      562.41     28.88 o 
   2  28   9      677.25      678.01     31.53 o 
   3  28   9       12.86       18.83     12.91 o 
   4  28   9       31.71       38.14     19.32 o 
   5  28   9      159.17      176.31     21.06 o 
  -5  29   9     1028.07     1060.14     43.29 o 
  -4  29   9      811.49      778.36     40.83 o 
  -3  29   9      662.05      630.18     31.58 o 
  -2  29   9      717.58      717.07     30.02 o 
  -1  29   9       25.62       67.62     16.58 o 
   0  29   9      120.23      149.82     18.24 o 
   1  29   9      250.56      283.38     24.08 o 
   2  29   9      961.88      928.64     43.98 o 
   3  29   9      982.65      919.90     35.97 o 
   4  29   9     1732.05     1462.48     46.83 o 
  -4  30   9      371.32      362.34     30.29 o 
  -3  30   9      590.58      554.79     35.16 o 
  -2  30   9     1562.41     1589.34     43.65 o 
  -1  30   9      962.05      994.11     39.10 o 
   0  30   9     1539.19     1418.38     46.12 o 
   1  30   9      882.45      827.91     35.27 o 
   2  30   9      517.75      524.71     34.43 o 
   3  30   9        0.44       42.79     15.70 o 
   4  30   9        0.70       39.41     16.22 o 
  -3  31   9     1056.16     1061.87     47.54 o 
  -2  31   9      174.02      231.19     19.88 o 
  -1  31   9       30.46       40.67     15.72 o 
   0  31   9      165.81      197.24     21.65 o 
   1  31   9      656.79      664.15     32.56 o 
   2  31   9     1028.45      982.78     57.83 o 
   3  31   9     1204.12     1178.49     41.97 o 
  -2  32   9     1273.93     1178.71     38.81 o 
  -1  32   9      985.02      967.24     35.07 o 
   0  32   9      974.18      942.95     39.20 o 
   1  32   9      722.94      726.07     34.94 o 
   2  32   9      151.62      205.83     24.93 o 
 -11   0  10      179.07      246.55     33.51 o 
 -10   0  10       65.36      137.03     21.70 o 
  -9   0  10     2539.24     2524.64     62.03 o 
  -8   0  10     1813.82     1786.91     49.13 o 
  -7   0  10     2787.44     2791.89     48.59 o 
  -6   0  10     6184.95     5854.61     67.12 o 
  -5   0  10     2081.76     1811.42     42.01 o 
  -4   0  10     1827.94     2085.56     37.16 o 
  -3   0  10      111.20      211.77     18.74 o 
  -2   0  10       73.37       98.50     28.25 o 
  -1   0  10    12103.27    12408.16    151.53 o 
   0   0  10     4547.64     5405.16     82.04 o 
   1   0  10     4494.61     4628.33     80.98 o 
   2   0  10     3362.82     2996.22     64.53 o 
   3   0  10     2695.98     2937.35     50.20 o 
   4   0  10     2656.22     2619.22     49.44 o 
   5   0  10      355.90      278.63     19.96 o 
   6   0  10      106.58       99.62     19.46 o 
   7   0  10     1782.70     1755.86     61.14 o 
   8   0  10      308.58      375.10     33.13 o 
   9   0  10     3779.67     3691.63    140.22 o 
  10   0  10      548.82      454.14     39.27 o 
 -11   1  10     1104.80     1138.92     41.46 o 
 -10   1  10     1001.80     1091.41     34.28 o 
  -9   1  10      383.66      562.51     22.78 o 
  -8   1  10      460.39      497.80     20.06 o 
  -7   1  10      111.81      152.11     10.85 o 
  -6   1  10       16.56       52.88      8.18 o 
  -5   1  10     3475.47     3425.14     43.18 o 
  -4   1  10     2221.59     2277.25     30.43 o 
  -3   1  10     6998.02     6947.59     60.64 o 
  -2   1  10     5013.54     4456.50     49.98 o 
  -1   1  10     5509.83     5609.92     57.59 o 
   0   1  10     6490.25     7785.73     69.55 o 
   1   1  10       42.88       38.76     11.50 o 
   2   1  10      273.63      251.76     13.66 o 
   3   1  10     2016.93     1992.41     29.51 o 
   4   1  10      771.73      830.42     20.40 o 
   5   1  10     4064.14     3855.93     44.25 o 
   6   1  10     2915.48     2723.03     38.69 o 
   7   1  10     2447.24     2543.48     51.38 o 
   8   1  10      793.83      807.78     31.98 o 
   9   1  10       44.90      131.19     20.22 o 
  10   1  10        0.08       29.97     13.65 o 
 -11   2  10       39.41       94.21     17.48 o 
 -10   2  10      544.06      552.63     25.75 o 
  -9   2  10     2183.45     2189.88     41.06 o 
  -8   2  10     1410.37     1434.66     31.57 o 
  -7   2  10     4151.19     3998.47     41.25 o 
  -6   2  10     1091.70     1097.83     21.14 o 
  -5   2  10     1693.19     1734.17     31.08 o 
  -4   2  10      935.79      946.70     20.75 o 
  -3   2  10       32.52       87.00      8.78 o 
  -2   2  10      288.22      305.64     14.65 o 
  -1   2  10     1615.01     1663.61     32.06 o 
   0   2  10     1546.29     1859.04     34.46 o 
   1   2  10    10463.37     9949.06     80.81 o 
   2   2  10     3416.93     3074.96     38.46 o 
   3   2  10     3674.22     3823.78     40.38 o 
   4   2  10     1507.26     1715.81     28.76 o 
   5   2  10        1.24       32.51      9.36 o 
   6   2  10       27.99       35.53     10.29 o 
   7   2  10      877.72      839.17     34.69 o 
   8   2  10     1252.59     1134.45     47.40 o 
   9   2  10     1565.61     1509.22     50.94 o 
  10   2  10      971.78     1033.42     39.49 o 
 -11   3  10      433.22      476.74     28.76 o 
 -10   3  10      476.22      524.45     25.02 o 
  -9   3  10      445.84      561.18     22.49 o 
  -8   3  10        7.42       46.61     10.18 o 
  -7   3  10      218.03      242.16     12.04 o 
  -6   3  10     1027.83      895.08     19.21 o 
  -5   3  10     1102.92     1244.48     26.32 o 
  -4   3  10      926.31      993.10     23.91 o 
  -3   3  10     3284.08     2893.37     32.29 o 
  -2   3  10     2944.47     2523.26     30.42 o 
  -1   3  10     6112.88     5948.18     59.18 o 
   0   3  10       66.67       47.24      9.38 o 
   1   3  10      993.73      910.09     20.19 o 
   2   3  10        4.17        4.64      6.26 o 
   3   3  10      932.51      838.56     21.65 o 
   4   3  10     1008.57     1029.36     22.47 o 
   5   3  10     5869.89     5971.04     62.13 o 
   6   3  10     1971.90     1982.13     35.89 o 
   7   3  10     1133.12     1099.94     38.89 o 
   8   3  10      156.11      173.17     19.86 o 
   9   3  10       68.00       95.56     18.62 o 
  10   3  10        0.04       27.10     17.72 o 
 -11   4  10        0.23       27.95     13.67 o 
 -10   4  10      181.53      208.43     17.06 o 
  -9   4  10      995.19      977.14     28.10 o 
  -8   4  10      842.56      788.29     23.78 o 
  -7   4  10      646.55      609.76     16.80 o 
  -6   4  10      181.61      177.38     10.15 o 
  -5   4  10      669.28      707.10     20.36 o 
  -4   4  10      198.56      157.40      9.85 o 
  -3   4  10       87.55      117.86      8.23 o 
  -2   4  10       25.87       17.25      5.25 o 
  -1   4  10      234.63      204.92     18.33 o 
   0   4  10     2111.80     2079.57     36.52 o 
   1   4  10     1806.98     1793.60     26.98 o 
   2   4  10     2393.96     2341.36     32.78 o 
   3   4  10     2048.51     1952.64     31.90 o 
   4   4  10       26.04       24.11      7.99 o 
   5   4  10       54.39       75.89      9.97 o 
   6   4  10      198.91      190.31     13.07 o 
   7   4  10      876.14      882.59     35.17 o 
   8   4  10      969.34      949.12     42.92 o 
   9   4  10      306.38      299.56     24.83 o 
  10   4  10      293.82      331.25     27.18 o 
 -10   5  10        5.39       32.70     11.43 o 
  -9   5  10       14.66       37.38     11.13 o 
  -8   5  10       13.12       25.26      8.58 o 
  -7   5  10      163.95      161.75      9.57 o 
  -6   5  10       10.60       17.55      6.60 o 
  -5   5  10      388.61      381.16     12.44 o 
  -4   5  10      470.67      443.65     13.69 o 
  -3   5  10      401.57      401.34     13.35 o 
  -2   5  10      763.36      738.45     14.78 o 
  -1   5  10       11.40       13.94      3.44 o 
   0   5  10     1109.64      900.92     17.65 o 
   1   5  10      209.52      225.82      9.98 o 
   2   5  10       34.58       14.00      7.55 o 
   3   5  10      648.88      723.23     21.63 o 
   4   5  10     2015.69     2013.36     33.45 o 
   5   5  10       78.86      101.20      9.92 o 
   6   5  10      144.45      147.69     12.01 o 
   7   5  10       49.57       51.34     13.07 o 
   8   5  10      121.80      162.95     31.62 o 
   9   5  10      193.46      170.81     20.77 o 
  10   5  10        1.77       23.42     15.27 o 
 -10   6  10       16.89       30.96     11.73 o 
  -9   6  10      255.23      277.85     18.08 o 
  -8   6  10      182.70      159.31     12.44 o 
  -7   6  10       84.88       76.08      7.32 o 
  -6   6  10      165.18      141.55      9.90 o 
  -5   6  10       37.48       45.14      8.02 o 
  -4   6  10      101.78      118.63      8.12 o 
  -3   6  10        1.22        1.42      6.60 o 
  -2   6  10        6.30        8.09      6.31 o 
  -1   6  10        3.66        9.49      4.75 o 
   0   6  10      328.15      380.75     12.33 o 
   1   6  10      200.59      182.49     11.85 o 
   2   6  10       31.27       34.53      6.95 o 
   3   6  10      152.86      165.76     11.41 o 
   4   6  10       77.69       43.17      8.26 o 
   5   6  10       37.78       26.82      8.30 o 
   6   6  10      182.85      158.92     13.77 o 
   7   6  10      182.14      174.07     18.34 o 
   8   6  10      122.96      146.67     18.36 o 
   9   6  10      112.53      111.49     24.24 o 
  10   6  10       34.25       68.14     18.31 o 
 -10   7  10        1.15        1.40     12.13 o 
  -9   7  10       18.34       38.60     10.77 o 
  -8   7  10      192.19      159.41     12.43 o 
  -7   7  10      122.45      107.12      8.31 o 
  -6   7  10      230.34      232.42     11.64 o 
  -5   7  10        1.67       -1.11      5.51 o 
  -4   7  10      532.91      476.70     15.05 o 
  -3   7  10      171.42      121.96      9.42 o 
  -2   7  10      498.49      373.30     14.18 o 
  -1   7  10      164.76      117.04     11.62 o 
   0   7  10      116.67      122.74      7.65 o 
   1   7  10       99.22       72.45      9.53 o 
   2   7  10      163.66      216.15     15.20 o 
   3   7  10        0.04       -9.12      9.00 o 
   4   7  10      375.40      383.63     16.98 o 
   5   7  10      384.88      354.88     16.14 o 
   6   7  10      131.36      119.40     11.41 o 
   7   7  10      181.87      149.70     17.12 o 
   8   7  10      126.96      127.98     18.66 o 
   9   7  10      190.09      175.87     20.30 o 
  10   7  10       87.50      103.26     18.60 o 
 -10   8  10        2.45       32.96     13.40 o 
  -9   8  10        0.74       11.74     10.96 o 
  -8   8  10      427.38      446.14     21.15 o 
  -7   8  10      344.11      335.41     14.35 o 
  -6   8  10      388.53      371.89     16.37 o 
  -5   8  10      654.34      599.43     17.17 o 
  -4   8  10      556.68      484.68     15.35 o 
  -3   8  10       20.78       22.73      6.14 o 
  -2   8  10      158.36      231.08      9.74 o 
  -1   8  10      395.09      399.27     12.60 o 
   0   8  10      768.03      859.16     17.57 o 
   1   8  10     1292.91     1338.25     34.24 o 
   2   8  10     1204.14     1185.75     31.50 o 
   3   8  10      471.87      461.92     21.21 o 
   4   8  10     1448.79     1492.75     47.84 o 
   5   8  10       42.62       50.84      8.34 o 
   6   8  10       18.89       10.11      9.04 o 
   7   8  10      159.10      149.47     16.94 o 
   8   8  10       30.75       27.24     12.83 o 
   9   8  10      380.09      394.87     28.45 o 
  10   8  10      122.44       91.68     21.18 o 
 -10   9  10      906.05      898.37     42.51 o 
  -9   9  10      579.08      566.68     28.25 o 
  -8   9  10      320.06      315.06     18.92 o 
  -7   9  10      437.18      493.09     17.35 o 
  -6   9  10      319.56      313.88     14.19 o 
  -5   9  10     1399.22     1299.00     24.53 o 
  -4   9  10      236.30      259.71     11.82 o 
  -3   9  10     1110.17     1132.80     24.98 o 
  -2   9  10     2117.95     1935.96     31.49 o 
  -1   9  10     3630.20     3533.53     35.72 o 
   0   9  10     3835.77     4091.91     38.69 o 
   1   9  10      278.92      287.69     19.72 o 
   2   9  10       18.92       23.09     12.87 o 
   3   9  10     1102.78     1031.74     30.63 o 
   4   9  10      796.96      789.73     27.61 o 
   5   9  10      365.20      376.19     19.42 o 
   6   9  10     3237.01     3282.76     54.61 o 
   7   9  10     1266.27     1256.27     41.58 o 
   8   9  10     1121.56     1006.77     52.69 o 
   9   9  10      240.26      169.65     29.12 o 
  10   9  10        2.63      -22.74     32.06 o 
 -10  10  10      126.11      167.90     22.80 o 
  -9  10  10       48.53      106.39     14.39 o 
  -8  10  10      676.11      653.93     25.82 o 
  -7  10  10     2132.43     2053.49     33.91 o 
  -6  10  10     3102.02     3089.43     50.81 o 
  -5  10  10     1349.52     1244.09     24.34 o 
  -4  10  10       31.88       44.84      6.66 o 
  -3  10  10        0.19       23.21      8.32 o 
  -2  10  10      484.81      443.32     16.57 o 
  -1  10  10      182.05      193.38      9.75 o 
   0  10  10      248.59      291.65     13.52 o 
   1  10  10     5183.01     5497.90     50.56 o 
   2  10  10     4178.17     4209.27     59.60 o 
   3  10  10     1299.44     1461.20     36.51 o 
   4  10  10     2144.32     2033.65     43.33 o 
   5  10  10      480.60      432.98     21.77 o 
   6  10  10       15.03       24.92     11.59 o 
   7  10  10        0.58       17.19     18.95 o 
   8  10  10       40.27       82.14     32.99 o 
   9  10  10      488.11      435.53     38.18 o 
 -10  11  10      728.12      656.46     46.37 o 
  -9  11  10     1139.07     1138.95     38.98 o 
  -8  11  10      907.07      946.66     30.61 o 
  -7  11  10      376.94      416.09     17.16 o 
  -6  11  10      113.03      158.34     15.29 o 
  -5  11  10      544.34      548.87     19.31 o 
  -4  11  10     4315.71     4034.45     44.28 o 
  -3  11  10     5102.78     5024.86     53.38 o 
  -2  11  10     4781.26     4852.13     60.71 o 
  -1  11  10     1399.10     1583.60     25.12 o 
   0  11  10      766.21      912.44     22.74 o 
   1  11  10     3735.81     3807.42     56.94 o 
   2  11  10      313.01      335.71     20.55 o 
   3  11  10     1182.59     1228.72     34.49 o 
   4  11  10     2897.47     2880.68     51.64 o 
   5  11  10     4222.37     4100.89     61.70 o 
   6  11  10     1594.85     1606.23     39.82 o 
   7  11  10     1653.59     1441.70     60.47 o 
   8  11  10     1430.04     1272.50     59.67 o 
   9  11  10      404.73      403.75     37.77 o 
 -10  12  10       88.85      139.43     21.09 o 
  -9  12  10      510.03      540.35     28.51 o 
  -8  12  10      772.95      792.14     26.11 o 
  -7  12  10     1542.48     1506.66     29.85 o 
  -6  12  10     3485.44     3518.27     55.21 o 
  -5  12  10     2341.90     2260.85     37.68 o 
  -4  12  10      822.44      854.30     22.07 o 
  -3  12  10        2.66       29.92      9.15 o 
  -2  12  10      346.70      342.91     16.41 o 
  -1  12  10      283.71      344.65     13.35 o 
   0  12  10     5882.35     5753.08     71.10 o 
   1  12  10     1433.01     1451.48     36.85 o 
   2  12  10     5423.09     5294.48     68.80 o 
   3  12  10     4510.30     4604.30     73.73 o 
   4  12  10       59.66       80.33     15.03 o 
   5  12  10     1277.06     1191.23     35.58 o 
   6  12  10      148.26      150.39     16.52 o 
   7  12  10        0.79       21.84     20.22 o 
   8  12  10      574.55      600.42     43.31 o 
   9  12  10      265.53      292.08     34.59 o 
 -10  13  10      621.62      583.14     36.00 o 
  -9  13  10     1169.49     1166.94     40.15 o 
  -8  13  10      916.98      946.12     31.83 o 
  -7  13  10      167.69      200.03     12.66 o 
  -6  13  10      141.25      182.80     16.64 o 
  -5  13  10      602.00      664.50     21.88 o 
  -4  13  10     6751.89     6613.29     57.98 o 
  -3  13  10     3837.59     3766.63     48.42 o 
  -2  13  10     5006.49     4791.75     52.18 o 
  -1  13  10     4246.83     4163.79     44.65 o 
   0  13  10     1247.41     1180.07     27.36 o 
   1  13  10      433.80      422.19     22.37 o 
   2  13  10      390.34      460.06     23.93 o 
   3  13  10      879.96      910.43     30.94 o 
   4  13  10     4168.97     4295.43     56.96 o 
   5  13  10     2308.91     2343.89     42.67 o 
   6  13  10     3370.52     3331.53     57.77 o 
   7  13  10     1831.78     1695.79     66.92 o 
   8  13  10      557.72      537.38     41.20 o 
   9  13  10      960.57     1027.04     58.05 o 
  -9  14  10        1.76       31.49     14.45 o 
  -8  14  10     1706.07     1751.68     42.20 o 
  -7  14  10     1493.63     1486.73     30.76 o 
  -6  14  10     2723.47     2615.93     48.77 o 
  -5  14  10     2163.24     2163.88     37.86 o 
  -4  14  10      116.32      139.04     11.48 o 
  -3  14  10       11.74       32.91     10.53 o 
  -2  14  10      572.65      586.27     17.49 o 
  -1  14  10      603.88      626.36     20.95 o 
   0  14  10      819.92      811.81     23.66 o 
   1  14  10     4212.33     3884.77     60.44 o 
   2  14  10     5882.20     5780.09     73.83 o 
   3  14  10     1870.77     1947.92     39.00 o 
   4  14  10     1509.84     1540.70     35.91 o 
   5  14  10      306.17      327.03     18.71 o 
   6  14  10      263.26      281.49     17.04 o 
   7  14  10       28.29       54.54     23.27 o 
   8  14  10     1070.25     1161.27     76.07 o 
   9  14  10      629.54      628.14     46.99 o 
  -9  15  10      377.08      381.25     22.65 o 
  -8  15  10      279.06      327.92     20.78 o 
  -7  15  10       15.67       56.71     11.35 o 
  -6  15  10      178.13      189.36     16.41 o 
  -5  15  10      693.16      676.35     25.11 o 
  -4  15  10     1034.10     1095.70     27.00 o 
  -3  15  10     3672.42     3500.37     54.18 o 
  -2  15  10     1806.74     1715.02     33.81 o 
  -1  15  10     1907.34     1913.16     35.58 o 
   0  15  10     3781.14     3766.71    120.35 o 
   1  15  10        1.03       14.80     19.56 o 
   2  15  10        2.64       49.72     12.21 o 
   3  15  10     2094.47     2259.76     42.77 o 
   4  15  10     2799.13     2918.83     49.24 o 
   5  15  10     1011.57     1050.72     33.02 o 
   6  15  10     1732.27     1670.48     34.90 o 
   7  15  10     1402.08     1415.89     63.62 o 
   8  15  10     1068.52     1043.76     56.96 o 
   9  15  10       96.65       79.81     25.35 o 
  -9  16  10      362.08      399.46     23.22 o 
  -8  16  10      143.03      138.56     15.24 o 
  -7  16  10      771.16      674.06     23.58 o 
  -6  16  10      779.35      674.01     31.62 o 
  -5  16  10      467.58      526.88     27.42 o 
  -4  16  10      456.44      530.38     23.91 o 
  -3  16  10       15.44       22.46     13.46 o 
  -2  16  10       11.08        7.07     10.31 o 
  -1  16  10      848.58      756.21     23.87 o 
   0  16  10     1624.68     1713.15     42.17 o 
   1  16  10     2462.53     2415.79     49.66 o 
   2  16  10      849.10      802.55     26.32 o 
   3  16  10      906.32      884.22     31.50 o 
   4  16  10     1259.01     1209.28     32.76 o 
   5  16  10      503.35      492.97     24.76 o 
   6  16  10       17.22       37.66     11.03 o 
   7  16  10      433.81      506.30     41.40 o 
   8  16  10       39.92       74.11     24.85 o 
   9  16  10      478.45      472.80     42.95 o 
  -9  17  10       67.55       86.68     13.22 o 
  -8  17  10        0.06        8.09     10.86 o 
  -7  17  10      220.65      177.41     14.20 o 
  -6  17  10     1396.50     1306.17     38.01 o 
  -5  17  10      321.63      277.62     21.74 o 
  -4  17  10      615.53      636.72     32.74 o 
  -3  17  10      418.71      446.93     23.60 o 
  -2  17  10     1224.09     1235.96     33.55 o 
  -1  17  10      146.61      120.90     14.19 o 
   0  17  10       56.49       34.92     12.96 o 
   1  17  10      779.14      704.94     25.58 o 
   2  17  10       71.59       49.92      7.75 o 
   3  17  10      931.76      981.93     25.77 o 
   4  17  10        3.90       18.15     13.06 o 
   5  17  10      415.00      376.94     20.23 o 
   6  17  10      178.72      205.84     15.12 o 
   7  17  10      299.69      311.59     26.88 o 
   8  17  10      136.10      132.16     25.90 o 
  -9  18  10       19.63       35.73     14.18 o 
  -8  18  10        5.92       -8.03     10.16 o 
  -7  18  10       49.20       24.26     11.86 o 
  -6  18  10        0.18       22.39     20.59 o 
  -5  18  10      279.04      309.74     25.69 o 
  -4  18  10      881.78      818.42     29.54 o 
  -3  18  10       57.94       19.30     12.83 o 
  -2  18  10       22.23       11.53     10.77 o 
  -1  18  10      431.52      438.69     25.16 o 
   0  18  10      327.05      292.96     18.99 o 
   1  18  10        1.11      -19.11      9.55 o 
   2  18  10        2.27      -13.94      8.03 o 
   3  18  10       14.70        4.31     10.14 o 
   4  18  10       14.02        6.24     11.23 o 
   5  18  10       82.82       73.26     12.24 o 
   6  18  10      270.12      217.37     18.25 o 
   7  18  10       54.92       56.36     14.02 o 
   8  18  10       48.73       60.70     21.86 o 
  -8  19  10       19.58        6.94     13.05 o 
  -7  19  10      120.71      127.00     14.61 o 
  -6  19  10       23.74       39.26     13.41 o 
  -5  19  10      959.31      822.41     35.05 o 
  -4  19  10      193.68      148.76     22.97 o 
  -3  19  10       42.03       27.17     12.19 o 
  -2  19  10      308.02      294.30     17.92 o 
  -1  19  10        1.15       -8.38     13.96 o 
   0  19  10       25.17       13.62     12.84 o 
   1  19  10     1619.02     1579.00     33.56 o 
   2  19  10       26.50        3.06      8.53 o 
   3  19  10     1134.68     1064.75     31.90 o 
   4  19  10      506.03      462.83     22.47 o 
   5  19  10      465.03      446.84     22.40 o 
   6  19  10       24.20       25.95     11.65 o 
   7  19  10       20.46       38.10     14.09 o 
   8  19  10        6.22       11.34     22.40 o 
  -8  20  10       10.39       16.13      9.64 o 
  -7  20  10      558.04      545.22     24.86 o 
  -6  20  10       62.10       69.96     13.69 o 
  -5  20  10       17.33       53.31     15.14 o 
  -4  20  10       31.75       43.49     12.40 o 
  -3  20  10        3.41       -6.68     11.20 o 
  -2  20  10       27.97       12.28     10.73 o 
  -1  20  10       56.93       50.24     11.28 o 
   0  20  10      154.34      116.70     13.79 o 
   1  20  10      382.92      387.07     18.39 o 
   2  20  10      686.37      645.79     22.39 o 
   3  20  10      515.61      567.12     25.54 o 
   4  20  10       17.97       54.10     14.45 o 
   5  20  10        0.81       16.41     13.66 o 
   6  20  10        1.45        6.25     16.28 o 
   7  20  10       60.93       71.03     15.22 o 
   8  20  10       14.62       40.89     19.75 o 
  -8  21  10       47.38       68.79     12.64 o 
  -7  21  10       11.76       33.23     12.48 o 
  -6  21  10      194.61      173.38     17.79 o 
  -5  21  10      993.48      983.58     36.64 o 
  -4  21  10     1761.49     1668.03     39.35 o 
  -3  21  10     1471.45     1499.55     36.61 o 
  -2  21  10     1314.70     1322.48     33.94 o 
  -1  21  10     1815.24     1723.89     38.10 o 
   0  21  10      658.32      714.07     25.94 o 
   1  21  10      320.39      296.44     16.78 o 
   2  21  10        3.28        7.82     10.42 o 
   3  21  10      399.88      460.67     23.80 o 
   4  21  10      623.68      606.87     30.29 o 
   5  21  10     1575.80     1355.77     44.27 o 
   6  21  10      917.21      885.30     38.63 o 
   7  21  10      629.77      586.33     43.94 o 
  -8  22  10      787.96      708.26     27.83 o 
  -7  22  10      592.96      612.34     26.80 o 
  -6  22  10      575.05      570.44     28.88 o 
  -5  22  10      936.41      927.17     35.12 o 
  -4  22  10      171.60      268.61     19.76 o 
  -3  22  10        0.54       27.18     12.89 o 
  -2  22  10        7.30       20.46     12.03 o 
  -1  22  10       33.58       46.93     14.16 o 
   0  22  10      251.39      301.91     24.21 o 
   1  22  10      831.57      812.46     28.24 o 
   2  22  10     1697.72     1672.78     36.31 o 
   3  22  10      912.78      842.90     34.86 o 
   4  22  10      762.07      858.07     36.43 o 
   5  22  10        7.19       37.90     16.08 o 
   6  22  10        1.26       29.70     15.30 o 
   7  22  10        1.63       35.38     16.87 o 
  -7  23  10       38.32       51.64     12.27 o 
  -6  23  10      306.25      296.17     20.83 o 
  -5  23  10      564.20      581.90     29.48 o 
  -4  23  10     2154.44     2143.74     46.39 o 
  -3  23  10     2707.57     2537.45     54.17 o 
  -2  23  10     2189.07     2211.50     45.29 o 
  -1  23  10     1931.10     1997.65     42.80 o 
   0  23  10     2516.83     2412.77     48.74 o 
   1  23  10      534.01      458.75     25.74 o 
   2  23  10       65.02       75.95     13.72 o 
   3  23  10      709.53      769.38     43.27 o 
   4  23  10     3396.31     3051.92    130.31 o 
   5  23  10      566.23      536.03     28.78 o 
   6  23  10     1188.66     1175.39     41.11 o 
   7  23  10      883.94      813.88     36.37 o 
  -7  24  10      538.60      508.22     25.81 o 
  -6  24  10     1604.14     1558.29     41.85 o 
  -5  24  10     1250.41     1322.14     42.63 o 
  -4  24  10      206.84      300.91     27.32 o 
  -3  24  10      153.98      233.00     18.84 o 
  -2  24  10        0.17       45.41     19.15 o 
  -1  24  10       52.70       89.82     16.13 o 
   0  24  10     1521.99     1521.26     44.55 o 
   1  24  10     1577.61     1527.37     43.62 o 
   2  24  10     1293.21     1198.04     34.82 o 
   3  24  10     1436.78     1381.99     43.84 o 
   4  24  10      446.77      531.51     43.80 o 
   5  24  10      324.62      398.41     34.31 o 
   6  24  10       12.06       82.55     21.59 o 
  -6  25  10        3.24       60.62     14.73 o 
  -5  25  10      923.97      899.05     36.26 o 
  -4  25  10     2350.14     2273.38     54.70 o 
  -3  25  10     1539.91     1460.20     39.00 o 
  -2  25  10     2190.51     2044.12     45.10 o 
  -1  25  10     3070.74     3043.22     54.35 o 
   0  25  10     1468.68     1470.31     44.24 o 
   1  25  10      516.38      535.76     28.03 o 
   2  25  10      156.47      192.98     18.19 o 
   3  25  10      487.96      505.32     35.83 o 
   4  25  10      589.98      619.85     32.15 o 
   5  25  10     1477.68     1411.82     46.24 o 
   6  25  10     1082.67      942.77     38.02 o 
  -6  26  10     1034.18      973.75     34.61 o 
  -5  26  10      443.76      468.27     27.61 o 
  -4  26  10      484.11      548.33     38.64 o 
  -3  26  10       66.62       86.82     14.49 o 
  -2  26  10        6.91       48.07     17.94 o 
  -1  26  10      371.14      416.04     23.21 o 
   0  26  10      608.69      641.12     31.22 o 
   1  26  10     1082.49     1051.46     38.41 o 
   2  26  10     2043.25     1978.21     45.51 o 
   3  26  10     1412.55     1493.63     46.77 o 
   4  26  10      241.14      284.91     25.26 o 
   5  26  10      119.67      184.61     22.66 o 
  -5  27  10      259.26      279.78     23.29 o 
  -4  27  10      754.75      751.29     33.90 o 
  -3  27  10     1272.12     1228.58     37.30 o 
  -2  27  10     1117.33     1090.22     34.70 o 
  -1  27  10      772.49      755.90     29.48 o 
   0  27  10     1006.86      981.11     37.76 o 
   1  27  10      423.75      478.03     28.69 o 
   2  27  10       10.65       54.19     21.66 o 
   3  27  10      238.48      274.26     32.92 o 
   4  27  10      465.12      509.19     42.73 o 
   5  27  10     1385.27     1350.14     46.41 o 
  -5  28  10      397.28      363.12     26.01 o 
  -4  28  10      185.63      166.02     19.48 o 
  -3  28  10        0.17        8.12     12.59 o 
  -2  28  10        0.35        5.76     12.21 o 
  -1  28  10       68.18       78.49     13.43 o 
   0  28  10      212.20      239.72     21.31 o 
   1  28  10     1208.98     1174.04     47.40 o 
   2  28  10      665.77      753.39     40.83 o 
   3  28  10      308.21      357.35     30.37 o 
   4  28  10      788.57      776.51     36.57 o 
  -4  29  10        5.27       16.97     13.03 o 
  -3  29  10      392.98      353.14     22.14 o 
  -2  29  10      186.97      177.26     19.02 o 
  -1  29  10      427.51      457.73     24.54 o 
   0  29  10      296.03      283.96     22.92 o 
   1  29  10       20.01       54.48     15.21 o 
   2  29  10       17.89       21.40     13.18 o 
   3  29  10      252.10      232.79     19.39 o 
  -3  30  10       34.08       13.87     12.70 o 
  -2  30  10       13.11       14.39     12.85 o 
  -1  30  10       61.85       60.84     13.05 o 
   0  30  10        4.81       -3.29     15.88 o 
   1  30  10      295.43      279.42     22.93 o 
   2  30  10       28.77       51.66     17.82 o 
   3  30  10       34.07       37.37     16.13 o 
  -2  31  10        8.92       10.32     12.33 o 
  -1  31  10        3.08        9.06     10.61 o 
   0  31  10       83.23       82.01     16.05 o 
   1  31  10       73.72       66.40     15.34 o 
 -10   1  11      205.85      244.80     16.64 o 
  -9   1  11       33.03       38.43      9.45 o 
  -8   1  11       76.93       84.72     10.20 o 
  -7   1  11       96.80       74.42      7.34 o 
  -6   1  11      250.81      207.66     10.41 o 
  -5   1  11      177.68      168.60     11.45 o 
  -4   1  11      674.74      648.74     17.79 o 
  -3   1  11      440.74      344.22     12.86 o 
  -2   1  11        0.89        8.35      8.31 o 
  -1   1  11       69.92      116.99     15.41 o 
   0   1  11     1069.96      997.82     27.28 o 
   1   1  11       34.96       47.19     13.53 o 
   2   1  11     1320.02     1203.23     25.88 o 
   3   1  11       78.10       26.91      7.37 o 
   4   1  11      274.92      283.74     13.10 o 
   5   1  11       30.13       37.59      7.79 o 
   6   1  11      169.60      152.52     11.00 o 
   7   1  11        2.33       -9.84     11.02 o 
   8   1  11        7.76       10.60     11.07 o 
   9   1  11      187.12      226.32     20.58 o 
  10   1  11      195.77      202.47     20.48 o 
 -10   2  11      298.39      300.58     20.14 o 
  -9   2  11        6.77       23.67      9.24 o 
  -8   2  11      148.74      139.74     11.88 o 
  -7   2  11      160.26      158.75      9.58 o 
  -6   2  11      916.98      940.83     21.46 o 
  -5   2  11     1252.41     1204.45     26.69 o 
  -4   2  11      449.21      433.47     15.10 o 
  -3   2  11      444.59      569.39     15.89 o 
  -2   2  11     2404.52     2302.47     38.18 o 
  -1   2  11      521.19      463.31     19.13 o 
   0   2  11     1027.31     1126.42     28.73 o 
   1   2  11      873.49      849.36     26.11 o 
   2   2  11      296.47      321.20     14.48 o 
   3   2  11      417.04      410.80     14.50 o 
   4   2  11     1351.11     1330.78     26.30 o 
   5   2  11      669.05      717.33     20.66 o 
   6   2  11     1661.20     1618.45     31.25 o 
   7   2  11       22.55       19.25     14.70 o 
   8   2  11      152.12      167.42     16.17 o 
   9   2  11      313.64      302.30     22.86 o 
  10   2  11        4.75       20.91     14.63 o 
 -10   3  11      143.27      157.46     16.50 o 
  -9   3  11      449.96      437.94     19.81 o 
  -8   3  11      654.38      665.46     22.22 o 
  -7   3  11      555.00      574.51     16.98 o 
  -6   3  11     1118.95     1092.92     23.08 o 
  -5   3  11      117.77       93.86      9.83 o 
  -4   3  11     1596.68     1643.16     31.74 o 
  -3   3  11      581.01      522.13     18.03 o 
  -2   3  11      756.70      907.72     19.61 o 
  -1   3  11     1507.79     1467.60     31.69 o 
   0   3  11     1642.74     1577.47     33.62 o 
   1   3  11     2780.12     2649.72     35.08 o 
   2   3  11     5817.40     5377.22     52.45 o 
   3   3  11       40.11       47.16      8.19 o 
   4   3  11      496.49      571.16     18.19 o 
   5   3  11      287.64      366.01     15.85 o 
   6   3  11      335.83      370.50     16.40 o 
   7   3  11      661.00      616.13     26.88 o 
   8   3  11      503.25      432.97     24.45 o 
   9   3  11       91.66       87.52     17.93 o 
 -10   4  11      485.25      491.47     28.05 o 
  -9   4  11        0.20       24.16     10.83 o 
  -8   4  11       38.00       80.79     11.02 o 
  -7   4  11     1899.34     1783.83     28.83 o 
  -6   4  11     1287.66     1304.93     25.30 o 
  -5   4  11     2232.60     2008.72     34.34 o 
  -4   4  11     4155.85     4362.82     64.24 o 
  -3   4  11     3109.68     3290.34     56.33 o 
  -2   4  11     4264.15     3927.55     49.50 o 
  -1   4  11     1849.65     1612.87     33.58 o 
   0   4  11        3.42        9.63     14.32 o 
   1   4  11     1788.40     1990.14     39.32 o 
   2   4  11      950.48     1164.54     24.76 o 
   3   4  11     3032.19     2974.91     40.88 o 
   4   4  11     3899.13     3853.05     44.23 o 
   5   4  11     3398.51     3216.75     45.47 o 
   6   4  11     1965.13     2088.55     38.17 o 
   7   4  11       46.86       46.11     12.97 o 
   8   4  11      116.99       99.29     17.73 o 
   9   4  11       57.47       43.96     17.24 o 
 -10   5  11      340.53      378.38     25.69 o 
  -9   5  11     1264.69     1247.78     35.49 o 
  -8   5  11     2030.15     2051.21     42.85 o 
  -7   5  11     1467.35     1511.02     29.20 o 
  -6   5  11     2590.60     2623.42     42.36 o 
  -5   5  11     1120.68     1090.56     31.49 o 
  -4   5  11       47.04      139.06     15.13 o 
  -3   5  11      203.31      322.22     20.72 o 
  -2   5  11     4413.17     4686.96     53.99 o 
  -1   5  11     5153.10     5134.38     58.67 o 
   0   5  11     1570.30     1272.76     30.74 o 
   1   5  11     5501.59     5111.55     61.93 o 
   2   5  11     4355.46     4554.22     60.17 o 
   3   5  11     3920.65     4027.67     58.56 o 
   4   5  11     1251.40     1324.40     28.67 o 
   5   5  11      711.65      752.67     24.00 o 
   6   5  11      912.90      925.03     26.80 o 
   7   5  11     1234.48     1180.21     56.30 o 
   8   5  11      841.08      862.09     37.58 o 
   9   5  11     1085.00     1090.40     44.50 o 
 -10   6  11      804.88      781.95     34.89 o 
  -9   6  11      104.70      185.69     19.06 o 
  -8   6  11        4.92       49.41     12.08 o 
  -7   6  11      562.41      583.03     19.53 o 
  -6   6  11     4165.13     4160.28     52.92 o 
  -5   6  11     7072.75     7081.74     74.89 o 
  -4   6  11     7237.33     6879.23     63.02 o 
  -3   6  11     5093.53     5322.99     62.39 o 
  -2   6  11     2826.07     2906.63     38.46 o 
  -1   6  11       27.35       30.49      9.17 o 
   0   6  11      188.34      191.24     13.98 o 
   1   6  11       25.15       39.84     11.46 o 
   2   6  11     2500.61     2519.19     45.62 o 
   3   6  11     3917.23     3965.18     67.86 o 
   4   6  11     3126.72     3047.82     51.31 o 
   5   6  11     6137.16     6233.00     74.34 o 
   6   6  11     5015.76     5247.21     84.21 o 
   7   6  11      978.29     1014.35     50.32 o 
   8   6  11      145.77      129.44     25.04 o 
   9   6  11       16.05       20.35     21.90 o 
 -10   7  11      769.51      779.47     35.05 o 
  -9   7  11     1267.19     1216.53     44.16 o 
  -8   7  11     2120.04     2028.97     42.80 o 
  -7   7  11     2177.29     2231.01     35.20 o 
  -6   7  11     2517.46     2560.74     42.03 o 
  -5   7  11      206.18      267.27     15.57 o 
  -4   7  11       81.44      121.81     12.18 o 
  -3   7  11      692.40      685.51     20.39 o 
  -2   7  11      835.74      901.91     27.67 o 
  -1   7  11     4150.83     4195.75     48.00 o 
   0   7  11    10269.69     9917.41     76.18 o 
   1   7  11     1956.21     2012.64     35.92 o 
   2   7  11     5813.78     6251.49     71.32 o 
   3   7  11     2432.65     2612.53     55.76 o 
   4   7  11      507.27      531.64     28.34 o 
   5   7  11       16.95       81.44     16.25 o 
   6   7  11     1615.70     1503.58     39.29 o 
   7   7  11     1897.48     1732.75     65.44 o 
   8   7  11     1145.99     1012.52     53.32 o 
   9   7  11     1847.94     1838.07     73.69 o 
 -10   8  11      281.93      335.65     24.78 o 
  -9   8  11       65.80       64.21     13.98 o 
  -8   8  11       19.09       49.16     14.03 o 
  -7   8  11      493.05      418.18     18.74 o 
  -6   8  11     2247.70     2124.23     38.25 o 
  -5   8  11     2358.25     2283.29     37.18 o 
  -4   8  11     3915.86     3713.99     42.13 o 
  -3   8  11     6523.29     6592.37     54.17 o 
  -2   8  11     4388.46     4798.57     49.10 o 
  -1   8  11      398.83      390.58     16.62 o 
   0   8  11       35.05       96.61     12.84 o 
   1   8  11     1411.03     1502.76     31.81 o 
   2   8  11      475.16      506.74     23.26 o 
   3   8  11     1245.83     1345.88     41.25 o 
   4   8  11     7182.23     7163.87     93.05 o 
   5   8  11     4914.17     4833.65     67.10 o 
   6   8  11     1581.22     1492.80     38.90 o 
   7   8  11      613.34      637.29     42.06 o 
   8   8  11       85.77      137.73     26.60 o 
   9   8  11       72.57       85.04     24.45 o 
 -10   9  11      384.35      410.30     26.99 o 
  -9   9  11      319.33      265.80     21.52 o 
  -8   9  11      641.97      561.33     27.74 o 
  -7   9  11     1001.16      959.85     26.34 o 
  -6   9  11      566.99      629.91     25.04 o 
  -5   9  11      999.72     1029.97     22.98 o 
  -4   9  11      119.61      155.13     11.00 o 
  -3   9  11      192.24      209.22     11.93 o 
  -2   9  11      926.58      934.95     23.14 o 
  -1   9  11     2301.28     2253.89     35.90 o 
   0   9  11     4747.40     4694.76     53.48 o 
   1   9  11     5393.20     5523.77     59.72 o 
   2   9  11      646.18      768.53     27.41 o 
   3   9  11      945.53      900.62     30.58 o 
   4   9  11      256.52      311.65     23.80 o 
   5   9  11      427.29      427.29     22.86 o 
   6   9  11      416.99      445.62     22.71 o 
   7   9  11     1460.21     1412.38     60.70 o 
   8   9  11     1663.75     1538.19     70.69 o 
   9   9  11      244.60      211.94     29.32 o 
 -10  10  11       43.88       30.23     14.07 o 
  -9  10  11        5.83        6.30     10.60 o 
  -8  10  11       76.23       58.89     11.82 o 
  -7  10  11      275.18      252.47     15.12 o 
  -6  10  11      103.35       67.95     10.62 o 
  -5  10  11     1223.69     1207.40     27.94 o 
  -4  10  11     2462.00     2466.44     35.23 o 
  -3  10  11      789.65      676.55     18.53 o 
  -2  10  11      349.53      373.30     15.19 o 
  -1  10  11     1940.07     1998.35     34.36 o 
   0  10  11      585.80      622.19     21.12 o 
   1  10  11       25.75       53.07     12.72 o 
   2  10  11       25.77        7.78     10.82 o 
   3  10  11     3108.19     3120.27     54.38 o 
   4  10  11     1669.73     1753.44     47.63 o 
   5  10  11      871.17      887.04     30.44 o 
   6  10  11      224.58      220.68     17.50 o 
   7  10  11      332.65      341.96     33.34 o 
   8  10  11       34.59       32.75     18.94 o 
   9  10  11        0.41       -9.47     20.13 o 
  -9  11  11      195.49      193.62     16.71 o 
  -8  11  11      158.59      132.76     14.11 o 
  -7  11  11      248.79      226.73     14.25 o 
  -6  11  11      172.62      168.14     13.93 o 
  -5  11  11       13.63       -0.47     10.07 o 
  -4  11  11      236.71      234.78     12.44 o 
  -3  11  11      128.27      102.35      8.75 o 
  -2  11  11      240.60      196.35     11.68 o 
  -1  11  11     2595.37     2699.20     49.34 o 
   0  11  11       48.09       73.35      9.92 o 
   1  11  11       85.15      128.15     13.67 o 
   2  11  11       54.85       57.77     14.51 o 
   3  11  11      620.02      551.23     24.93 o 
   4  11  11       51.21       26.25     11.62 o 
   5  11  11      240.72      196.51     16.38 o 
   6  11  11      435.86      409.32     22.22 o 
   7  11  11      592.32      622.67     49.26 o 
   8  11  11      104.95       93.93     27.78 o 
   9  11  11      225.33      152.92     25.54 o 
  -9  12  11        0.05       19.89     12.90 o 
  -8  12  11      259.49      260.25     18.23 o 
  -7  12  11       67.70       51.27      8.31 o 
  -6  12  11       30.34       -6.43     10.11 o 
  -5  12  11      365.45      358.51     23.91 o 
  -4  12  11       44.42       17.59      8.23 o 
  -3  12  11       15.40       19.17      7.12 o 
  -2  12  11       10.06        7.71      7.57 o 
  -1  12  11      490.52      518.64     23.09 o 
   0  12  11       56.19       23.41     11.67 o 
   1  12  11      126.05      158.93     16.15 o 
   2  12  11       77.93       64.19     12.27 o 
   3  12  11       16.88       -1.04     13.49 o 
   4  12  11       38.77       26.56     12.68 o 
   5  12  11       10.53      -17.86     21.94 o 
   6  12  11       25.56       32.27     10.96 o 
   7  12  11        1.93       27.43     18.07 o 
   8  12  11       42.07       28.72     18.78 o 
   9  12  11       85.40       95.02     24.43 o 
  -9  13  11       44.78       44.68     13.34 o 
  -8  13  11        1.20       15.30     13.81 o 
  -7  13  11        9.48       -0.34      7.60 o 
  -6  13  11      198.84      151.14     14.04 o 
  -5  13  11      414.52      364.01     16.90 o 
  -4  13  11      242.26      178.15     11.31 o 
  -3  13  11      121.53       85.62      9.43 o 
  -2  13  11      579.72      612.32     20.24 o 
  -1  13  11      167.81      164.47     14.86 o 
   0  13  11      346.91      394.30     22.01 o 
   1  13  11      799.58      791.63     29.20 o 
   2  13  11        3.76       -1.27     13.04 o 
   3  13  11      930.69      872.82     30.91 o 
   4  13  11      161.49      149.50     14.75 o 
   5  13  11       22.94       -6.29     13.59 o 
   6  13  11        3.34       -3.95     10.82 o 
   7  13  11        0.63       16.05     23.16 o 
   8  13  11        0.25       21.17     19.16 o 
   9  13  11       13.55       30.08     27.80 o 
  -9  14  11      196.93      202.50     19.68 o 
  -8  14  11       22.69       43.69     11.67 o 
  -7  14  11        2.96       14.63      8.85 o 
  -6  14  11        0.33       -9.50     10.26 o 
  -5  14  11     1093.93     1049.34     27.46 o 
  -4  14  11     1486.31     1445.83     28.71 o 
  -3  14  11     1017.30     1057.88     27.32 o 
  -2  14  11      135.24      201.68     13.67 o 
  -1  14  11      699.78      654.34     26.90 o 
   0  14  11      210.13      220.95     17.96 o 
   1  14  11      297.74      242.18     19.23 o 
   2  14  11      641.15      638.29     27.32 o 
   3  14  11      718.59      648.36     27.35 o 
   4  14  11      651.64      627.24     27.18 o 
   5  14  11      933.71      879.01     33.25 o 
   6  14  11      307.70      342.94     23.37 o 
   7  14  11      744.18      670.37     46.33 o 
   8  14  11       22.82       39.50     22.23 o 
  -9  15  11      195.15      217.18     21.46 o 
  -8  15  11      331.10      324.15     20.68 o 
  -7  15  11     2198.51     2033.92     43.03 o 
  -6  15  11       96.93      141.00     16.63 o 
  -5  15  11       10.06       31.32     10.58 o 
  -4  15  11       18.46       38.79     10.73 o 
  -3  15  11      167.07      198.92     14.07 o 
  -2  15  11      528.06      530.15     20.57 o 
  -1  15  11     2964.11     2889.46     53.94 o 
   0  15  11     2769.66     2817.22     56.74 o 
   1  15  11     1105.69      987.96     33.30 o 
   2  15  11     1820.53     1831.49     45.13 o 
   3  15  11      573.13      602.38     30.34 o 
   4  15  11       41.73       47.19     16.93 o 
   5  15  11       73.21       86.69     19.26 o 
   6  15  11      643.99      600.27     25.31 o 
   7  15  11      322.79      317.74     34.69 o 
   8  15  11      246.07      208.29     30.74 o 
  -9  16  11      378.32      378.34     23.36 o 
  -8  16  11      151.05      204.13     18.06 o 
  -7  16  11        0.87       47.80     13.81 o 
  -6  16  11      836.93      767.66     33.96 o 
  -5  16  11     3298.86     3152.17     54.69 o 
  -4  16  11     1967.69     1867.35     38.20 o 
  -3  16  11     3120.78     3038.93     47.53 o 
  -2  16  11     2087.95     1988.40     38.41 o 
  -1  16  11     1148.97     1040.13     30.82 o 
   0  16  11       15.25       54.16     18.60 o 
   1  16  11      317.96      357.42     23.07 o 
   2  16  11      652.29      609.89     29.37 o 
   3  16  11     1960.57     1955.43     47.22 o 
   4  16  11     2987.47     2929.89     57.84 o 
   5  16  11     1791.69     1696.11     39.57 o 
   6  16  11     1138.57     1109.03     30.16 o 
   7  16  11      973.55     1069.97     97.26 o 
   8  16  11      201.13      270.38     35.42 o 
  -8  17  11     1347.16     1356.87     39.29 o 
  -7  17  11     1033.79     1060.58     32.54 o 
  -6  17  11      574.44      737.02     36.61 o 
  -5  17  11      228.27      244.87     19.58 o 
  -4  17  11      601.96      658.18     24.46 o 
  -3  17  11     1087.40     1149.27     31.26 o 
  -2  17  11     1436.07     1497.38     34.39 o 
  -1  17  11     2054.20     2130.73     40.08 o 
   0  17  11     5792.97     5519.89    102.17 o 
   1  17  11     5124.57     4971.43     76.31 o 
   2  17  11     1062.39     1123.99     37.03 o 
   3  17  11      389.20      457.04     26.30 o 
   4  17  11       15.63       36.21     13.53 o 
   5  17  11      222.25      259.98     19.17 o 
   6  17  11      270.95      260.13     17.08 o 
   7  17  11      728.96      739.05     50.33 o 
   8  17  11     1219.51     1167.48     63.26 o 
  -8  18  11      184.40      259.44     21.37 o 
  -7  18  11      443.22      470.75     23.97 o 
  -6  18  11     2794.34     2605.42     54.80 o 
  -5  18  11     1442.17     1367.99     44.38 o 
  -4  18  11     2549.16     2501.53     51.15 o 
  -3  18  11     1841.13     1771.18     37.90 o 
  -2  18  11      890.14      920.19     28.12 o 
  -1  18  11     1428.97     1450.69     35.00 o 
   0  18  11       11.73       24.77     17.25 o 
   1  18  11      107.52      120.52     21.44 o 
   2  18  11     1003.38      914.94     29.05 o 
   3  18  11     2480.99     2459.38     48.25 o 
   4  18  11     2248.15     2117.20     45.15 o 
   5  18  11     1647.68     1564.96     39.50 o 
   6  18  11      865.19      846.57     29.30 o 
   7  18  11      935.02     1059.41     47.94 o 
  -8  19  11     1379.10     1380.61     37.33 o 
  -7  19  11      855.97      922.90     31.88 o 
  -6  19  11      566.00      576.11     28.06 o 
  -5  19  11       31.88       43.79     17.87 o 
  -4  19  11      585.05      589.13     27.36 o 
  -3  19  11      325.79      326.59     20.81 o 
  -2  19  11     1630.82     1526.88     35.91 o 
  -1  19  11     3026.83     3031.05     49.72 o 
   0  19  11     3235.31     3185.93     60.85 o 
   1  19  11     2137.85     2235.53     44.88 o 
   2  19  11      546.00      614.56     33.56 o 
   3  19  11      762.65      834.67     30.27 o 
   4  19  11        1.69       43.27     14.23 o 
   5  19  11      412.38      439.48     23.74 o 
   6  19  11      423.63      410.81     25.59 o 
   7  19  11      783.61      827.07     43.53 o 
  -8  20  11       13.44       50.06     12.51 o 
  -7  20  11      288.41      358.68     22.28 o 
  -6  20  11      203.88      212.02     16.67 o 
  -5  20  11      764.73      690.16     33.37 o 
  -4  20  11      991.66      902.73     32.26 o 
  -3  20  11      579.55      581.13     25.92 o 
  -2  20  11     1023.97     1024.51     33.94 o 
  -1  20  11      505.12      553.36     26.25 o 
   0  20  11        2.48       29.05     15.58 o 
   1  20  11      279.79      301.79     24.60 o 
   2  20  11     1524.15     1594.20     35.44 o 
   3  20  11      683.48      727.21     28.23 o 
   4  20  11     1184.17     1105.22     34.31 o 
   5  20  11      591.14      544.78     25.23 o 
   6  20  11      389.60      382.74     28.40 o 
   7  20  11      436.57      476.33     35.06 o 
  -7  21  11      647.90      627.72     27.54 o 
  -6  21  11        9.71        5.86     13.96 o 
  -5  21  11        9.28       -4.13     10.34 o 
  -4  21  11        7.78        7.21     10.55 o 
  -3  21  11       67.42       94.99     12.58 o 
  -2  21  11      390.99      328.26     19.14 o 
  -1  21  11     1599.89     1474.40     33.16 o 
   0  21  11     2669.53     2596.48     52.50 o 
   1  21  11     1591.72     1690.22     40.62 o 
   2  21  11      742.31      826.28     26.75 o 
   3  21  11        6.66        3.70     12.82 o 
   4  21  11      456.10      502.30     24.71 o 
   5  21  11      118.90      130.79     17.69 o 
   6  21  11      371.99      367.42     24.89 o 
   7  21  11      255.36      249.40     30.20 o 
  -7  22  11       20.38       32.20     19.00 o 
  -6  22  11      252.36      245.69     20.31 o 
  -5  22  11      190.85      168.17     16.98 o 
  -4  22  11       10.52        9.15     11.88 o 
  -3  22  11      369.97      360.78     19.93 o 
  -2  22  11       91.53       71.77     11.48 o 
  -1  22  11       95.22       76.19     12.81 o 
   0  22  11        0.44       16.75     13.33 o 
   1  22  11      478.08      416.99     20.56 o 
   2  22  11      399.95      393.93     19.81 o 
   3  22  11      413.13      400.12     22.50 o 
   4  22  11       16.32        3.84     12.74 o 
   5  22  11      125.05      122.95     16.55 o 
   6  22  11      102.94       99.44     16.58 o 
  -7  23  11       38.05       54.39     13.48 o 
  -6  23  11       55.99       41.45     14.11 o 
  -5  23  11        6.57       -0.92     12.17 o 
  -4  23  11        8.19        2.34     10.39 o 
  -3  23  11       10.97        5.25     10.38 o 
  -2  23  11      163.00      130.37     13.84 o 
  -1  23  11      716.11      690.24     26.64 o 
   0  23  11      636.53      586.54     25.66 o 
   1  23  11      276.89      279.26     17.32 o 
   2  23  11       14.49       -8.40     10.24 o 
   3  23  11       88.75       85.50     14.37 o 
   4  23  11        4.53       11.87     13.46 o 
   5  23  11        3.93        9.41     13.39 o 
   6  23  11       88.08       78.45     15.98 o 
  -6  24  11        4.73       18.21     13.30 o 
  -5  24  11       16.20       24.38     20.76 o 
  -4  24  11        0.07        6.43     11.04 o 
  -3  24  11       72.27       66.34     12.65 o 
  -2  24  11       99.05      112.86     13.68 o 
  -1  24  11      142.31      146.54     14.67 o 
   0  24  11      277.57      248.65     18.81 o 
   1  24  11      293.20      295.34     17.69 o 
   2  24  11        2.90      -14.59     14.08 o 
   3  24  11       23.91       31.21     13.93 o 
   4  24  11       31.06       32.27     14.80 o 
   5  24  11       11.00       15.99     14.01 o 
  -6  25  11        4.13       11.50     13.12 o 
  -5  25  11       83.23       90.60     15.75 o 
  -4  25  11      149.18      136.77     15.42 o 
  -3  25  11       43.69       29.85     12.14 o 
  -2  25  11      142.30      138.26     16.38 o 
  -1  25  11        8.68       15.24     11.57 o 
   0  25  11        0.32       19.98     15.30 o 
   1  25  11       17.63       24.51     11.55 o 
   2  25  11       88.35       54.39     15.97 o 
   3  25  11      189.69      247.67     22.96 o 
   4  25  11      152.54      182.05     20.06 o 
   5  25  11       82.88       70.49     17.11 o 
  -5  26  11      382.82      352.36     25.01 o 
  -4  26  11      167.77      152.30     17.89 o 
  -3  26  11      222.71      217.39     17.60 o 
  -2  26  11      122.90      107.72     13.84 o 
  -1  26  11      700.84      644.98     36.22 o 
   0  26  11       18.53       35.55     12.93 o 
   1  26  11      287.37      297.46     24.38 o 
   2  26  11       33.71       47.19     15.56 o 
   3  26  11      290.94      323.72     25.99 o 
   4  26  11      112.52      153.86     19.85 o 
  -4  27  11        9.51       33.66     14.06 o 
  -3  27  11        5.70       21.19     13.89 o 
  -2  27  11      261.15      288.75     20.08 o 
  -1  27  11       39.76       66.79     18.84 o 
   0  27  11      224.39      280.49     22.85 o 
   1  27  11     1065.26     1081.81     36.12 o 
   2  27  11      140.01      147.75     20.16 o 
   3  27  11      417.18      444.01     29.50 o 
   4  27  11       67.73      103.72     21.22 o 
  -4  28  11     1009.05      936.58     38.10 o 
  -3  28  11      862.80      758.07     31.03 o 
  -2  28  11      397.87      393.12     23.11 o 
  -1  28  11      995.48     1051.76     40.81 o 
   0  28  11       80.15       94.56     15.80 o 
   1  28  11        0.40       42.50     16.96 o 
   2  28  11       91.76       97.04     18.58 o 
   3  28  11      306.07      295.48     24.59 o 
  -3  29  11       60.00       70.91     19.13 o 
  -2  29  11      369.79      393.24     23.56 o 
  -1  29  11      612.33      572.55     31.88 o 
   0  29  11      731.34      670.50     30.03 o 
   1  29  11     1610.81     1473.16     42.65 o 
   2  29  11      850.36      832.29     33.67 o 
  -1  30  11      202.31      172.08     21.35 o 
   0  30  11      138.20      155.38     18.20 o 
 -10   0  12     1377.77     1284.71     61.69 o 
  -9   0  12       91.07      107.30     16.21 o 
  -8   0  12      178.08      192.35     21.05 o 
  -7   0  12       28.10       29.10     11.71 o 
  -6   0  12      660.35      717.23     31.54 o 
  -5   0  12      430.15      462.90     44.82 o 
  -4   0  12     2950.62     3013.75     64.00 o 
  -3   0  12     1134.21     1103.60     38.18 o 
  -2   0  12     2843.52     2931.36     64.48 o 
  -1   0  12      851.26      850.38     36.89 o 
   0   0  12      629.06      677.24     33.91 o 
   1   0  12     1338.21     1382.46     48.50 o 
   2   0  12     2211.33     2340.70     47.13 o 
   3   0  12       95.44      114.41     14.93 o 
   4   0  12     1101.09     1216.02     38.32 o 
   5   0  12      635.63      693.31     29.82 o 
   6   0  12     4436.56     4472.44     75.12 o 
   7   0  12       72.05       92.88     19.86 o 
   8   0  12     1215.41     1221.05     56.28 o 
   9   0  12        7.83       24.95     16.97 o 
 -10   1  12       38.76       84.68     14.80 o 
  -9   1  12      136.93      117.13     13.26 o 
  -8   1  12      813.36      782.00     27.26 o 
  -7   1  12      242.88      229.10     11.51 o 
  -6   1  12     4489.49     4330.55     46.54 o 
  -5   1  12     1556.81     1707.10     35.52 o 
  -4   1  12     6828.82     6762.78     67.08 o 
  -3   1  12      548.18      505.56     42.89 o 
  -2   1  12      691.79      650.19     29.88 o 
  -1   1  12      602.78      535.08     21.02 o 
   0   1  12      784.93      587.35     22.65 o 
   1   1  12      453.42      429.74     20.23 o 
   2   1  12     5258.36     5522.39     56.90 o 
   3   1  12     3368.67     3311.48     40.80 o 
   4   1  12     7487.15     7494.83     66.18 o 
   5   1  12     1138.85     1157.12     26.53 o 
   6   1  12      824.92      855.17     24.73 o 
   7   1  12       98.54      113.89     14.01 o 
   8   1  12      422.30      475.40     26.53 o 
   9   1  12       59.88       42.44     13.66 o 
 -10   2  12      887.85      821.94     31.20 o 
  -9   2  12        4.26       10.50      8.78 o 
  -8   2  12      809.82      819.20     28.06 o 
  -7   2  12        1.23        0.97      7.67 o 
  -6   2  12       97.70      186.26     14.48 o 
  -5   2  12       24.79       41.49     12.16 o 
  -4   2  12     1352.59     1436.20     39.63 o 
  -3   2  12     1341.97     1397.29     37.71 o 
  -2   2  12     4420.10     4610.47     56.82 o 
  -1   2  12       57.32       60.46     15.22 o 
   0   2  12       95.84       78.80     11.35 o 
   1   2  12      105.00      119.20     12.88 o 
   2   2  12      737.63      722.91     26.81 o 
   3   2  12       55.07       64.63     10.60 o 
   4   2  12      619.12      749.35     22.01 o 
   5   2  12     1305.29     1284.17     28.12 o 
   6   2  12     1522.08     1480.03     31.11 o 
   7   2  12      410.39      377.62     29.01 o 
   8   2  12      613.87      643.89     29.39 o 
   9   2  12      132.20      154.42     21.98 o 
 -10   3  12       12.95       50.83     14.40 o 
  -9   3  12        9.65       19.74     10.12 o 
  -8   3  12       78.48       89.99     12.69 o 
  -7   3  12      262.46      243.48     13.43 o 
  -6   3  12     3423.20     3333.24     45.62 o 
  -5   3  12     3752.62     3481.09     54.60 o 
  -4   3  12     2274.53     2283.80     48.22 o 
  -3   3  12     1589.13     1585.85     48.83 o 
  -2   3  12       70.69       58.07     10.84 o 
  -1   3  12       92.37       80.71     10.66 o 
   0   3  12       44.20       31.52      9.89 o 
   1   3  12     2117.86     2177.63     42.75 o 
   2   3  12      827.64      913.87     29.03 o 
   3   3  12     2155.59     2152.19     38.30 o 
   4   3  12     4012.17     4068.96     54.10 o 
   5   3  12     1225.93     1113.69     29.70 o 
   6   3  12      578.06      472.13     21.00 o 
   7   3  12        0.76       -7.32     13.38 o 
   8   3  12       23.92       50.62     16.52 o 
   9   3  12      304.90      308.51     28.26 o 
 -10   4  12      198.73      176.96     21.12 o 
  -9   4  12      407.07      346.37     20.38 o 
  -8   4  12      137.86      136.78     13.74 o 
  -7   4  12      402.39      418.15     16.94 o 
  -6   4  12      198.22      227.62     15.29 o 
  -5   4  12      253.35      230.04     16.86 o 
  -4   4  12      425.35      470.65     23.96 o 
  -3   4  12      752.98      805.40     29.83 o 
  -2   4  12      167.07      180.45     16.00 o 
  -1   4  12      482.53      550.91     21.69 o 
   0   4  12      705.47      718.04     24.79 o 
   1   4  12      575.17      548.91     22.41 o 
   2   4  12      203.16      140.89     14.48 o 
   3   4  12      509.25      528.25     23.27 o 
   4   4  12       79.88      104.58     15.76 o 
   5   4  12      200.94      214.06     15.29 o 
   6   4  12      500.32      397.87     19.55 o 
   7   4  12      589.08      483.42     29.84 o 
   8   4  12      413.02      391.22     28.34 o 
   9   4  12      212.37      158.26     21.72 o 
  -9   5  12        4.73       16.72     12.52 o 
  -8   5  12      216.64      171.62     14.64 o 
  -7   5  12     1029.15      974.63     24.36 o 
  -6   5  12       21.57       11.10      9.30 o 
  -5   5  12      335.07      322.88     18.44 o 
  -4   5  12     1477.62     1357.28     38.68 o 
  -3   5  12      436.30      387.19     22.02 o 
  -2   5  12      237.20      280.47     23.82 o 
  -1   5  12      285.34      233.54     15.50 o 
   0   5  12      280.90      194.23     14.71 o 
   1   5  12        1.52      -16.42     10.27 o 
   2   5  12     1221.32     1136.79     32.18 o 
   3   5  12      774.70      819.63     28.35 o 
   4   5  12      975.25      920.21     26.82 o 
   5   5  12      109.64      104.82     12.19 o 
   6   5  12        2.54        4.59     10.10 o 
   7   5  12        0.00        2.33     13.55 o 
   8   5  12       63.28       62.45     16.01 o 
   9   5  12       52.16       24.29     15.69 o 
  -9   6  12      239.31      212.73     19.20 o 
  -8   6  12        5.51       -3.57     10.32 o 
  -7   6  12        3.36        1.56      7.68 o 
  -6   6  12       74.21       59.95     15.19 o 
  -5   6  12        5.75       -4.92     12.16 o 
  -4   6  12      150.33      113.35     11.48 o 
  -3   6  12       98.97      116.72     14.48 o 
  -2   6  12       84.68       54.43     11.89 o 
  -1   6  12        0.41       -8.53      8.69 o 
   0   6  12       58.44       55.31     10.82 o 
   1   6  12      576.29      545.87     22.61 o 
   2   6  12       41.71       26.72     14.40 o 
   3   6  12      123.22      108.51     13.65 o 
   4   6  12        1.74        6.28      9.53 o 
   5   6  12      396.32      432.42     22.51 o 
   6   6  12      114.77      148.61     15.84 o 
   7   6  12       43.33       26.45     16.14 o 
   8   6  12       77.08       82.31     21.54 o 
   9   6  12        1.29        4.95     33.69 o 
  -9   7  12        0.12       -4.24     11.00 o 
  -8   7  12      139.66      137.02     16.39 o 
  -7   7  12        2.92       -1.14      8.52 o 
  -6   7  12      206.72      212.61     14.82 o 
  -5   7  12      150.18      172.12     12.73 o 
  -4   7  12       23.22       20.92      8.36 o 
  -3   7  12     1222.27     1176.62     31.92 o 
  -2   7  12      287.62      227.82     16.13 o 
  -1   7  12      963.69      981.89     25.13 o 
   0   7  12        2.57       -4.70      8.62 o 
   1   7  12       31.60       49.35     10.52 o 
   2   7  12      339.26      368.36     19.67 o 
   3   7  12      157.68      128.22     13.57 o 
   4   7  12      750.41      710.64     31.71 o 
   5   7  12      115.21      104.12     14.26 o 
   6   7  12       11.58       16.51     11.30 o 
   7   7  12        0.03        4.20     20.35 o 
   8   7  12        0.51       -1.93     17.83 o 
   9   7  12        1.08       20.63     18.41 o 
  -9   8  12      194.17      178.24     18.47 o 
  -8   8  12      138.07      152.50     16.53 o 
  -7   8  12      323.84      358.60     17.50 o 
  -6   8  12      660.11      700.17     27.11 o 
  -5   8  12      270.60      299.21     15.48 o 
  -4   8  12        3.65       23.07      9.12 o 
  -3   8  12      854.01      835.28     27.69 o 
  -2   8  12     1817.00     1811.68     40.45 o 
  -1   8  12      634.78      702.29     27.98 o 
   0   8  12     1099.24     1137.98     28.34 o 
   1   8  12      137.27      157.44     13.75 o 
   2   8  12      932.56      889.88     29.54 o 
   3   8  12       13.77       14.77     14.97 o 
   4   8  12       17.77       25.26     14.52 o 
   5   8  12      113.93      166.25     16.42 o 
   6   8  12      492.96      481.17     24.56 o 
   7   8  12       11.11       35.54     18.65 o 
   8   8  12       54.16       44.50     21.84 o 
   9   8  12       28.80       -5.43     17.82 o 
  -9   9  12       12.40       19.90     12.14 o 
  -8   9  12      210.50      224.00     19.63 o 
  -7   9  12      470.38      434.03     19.38 o 
  -6   9  12      332.22      336.35     20.07 o 
  -5   9  12     1467.90     1495.76     32.62 o 
  -4   9  12     3892.54     3654.70     50.06 o 
  -3   9  12      355.80      363.46     17.68 o 
  -2   9  12     1160.93     1222.01     34.51 o 
  -1   9  12      138.55      208.30     18.33 o 
   0   9  12     1061.68      983.81     26.50 o 
   1   9  12      651.19      660.33     22.76 o 
   2   9  12     3383.24     3354.11     49.88 o 
   3   9  12     3177.59     3226.48     65.88 o 
   4   9  12     1279.36     1343.23     43.74 o 
   5   9  12     1204.16     1230.15     36.60 o 
   6   9  12      481.85      468.38     24.68 o 
   7   9  12        1.35       12.38     24.13 o 
   8   9  12       35.24       18.94     17.27 o 
  -9  10  12      786.62      787.26     34.51 o 
  -8  10  12      616.88      647.91     30.28 o 
  -7  10  12       98.57       92.91     11.21 o 
  -6  10  12        3.67       21.57     14.05 o 
  -5  10  12      157.05      196.95     15.25 o 
  -4  10  12      569.07      657.39     22.68 o 
  -3  10  12     2513.44     2409.57     41.03 o 
  -2  10  12     5328.59     5382.29     70.26 o 
  -1  10  12     5716.34     5663.72    106.14 o 
   0  10  12      587.69      626.05     23.21 o 
   1  10  12      849.85      883.06     26.89 o 
   2  10  12     1526.09     1631.24     41.75 o 
   3  10  12      406.84      445.08     33.20 o 
   4  10  12      510.71      483.34     28.59 o 
   5  10  12     1105.35     1092.55     35.17 o 
   6  10  12      471.02      484.65     24.63 o 
   7  10  12      876.15      848.57     67.86 o 
   8  10  12      502.13      441.82     39.03 o 
  -9  11  12       34.63       90.57     16.75 o 
  -8  11  12      211.93      247.93     20.98 o 
  -7  11  12      667.32      658.40     23.44 o 
  -6  11  12     1848.72     1834.84     42.04 o 
  -5  11  12     4501.51     4250.31     55.54 o 
  -4  11  12     1823.07     1821.83     48.25 o 
  -3  11  12     3560.99     3401.01     49.40 o 
  -2  11  12        1.81       27.94     11.42 o 
  -1  11  12       41.98      103.41     16.77 o 
   0  11  12      152.34      137.95     13.70 o 
   1  11  12     4840.91     4738.41     75.13 o 
   2  11  12     2975.54     3139.08     57.20 o 
   3  11  12     5384.32     5263.90     74.18 o 
   4  11  12     3159.03     3044.82     83.56 o 
   5  11  12     1919.49     1883.98     46.12 o 
   6  11  12      590.82      629.36     28.57 o 
   7  11  12      124.83      188.76     35.64 o 
   8  11  12      118.93      139.53     27.74 o 
  -9  12  12     1499.59     1546.71     42.60 o 
  -8  12  12     1271.53     1275.59     37.46 o 
  -7  12  12      878.57      824.36     26.62 o 
  -6  12  12        8.10       25.35     17.18 o 
  -5  12  12      341.37      333.22     18.76 o 
  -4  12  12     1618.87     1542.94     34.00 o 
  -3  12  12     3580.10     3675.94     51.09 o 
  -2  12  12     1413.88     1412.45     38.03 o 
  -1  12  12     5533.66     5231.45     72.11 o 
   0  12  12     7032.34     6991.40     95.27 o 
   1  12  12     6922.52     7051.29     85.31 o 
   2  12  12        3.32       64.32     15.54 o 
   3  12  12      177.70      289.09     24.36 o 
   4  12  12      223.30      254.83     21.27 o 
   5  12  12      825.09      877.32     38.05 o 
   6  12  12      853.93      829.97     32.09 o 
   7  12  12     1801.72     1637.79     95.62 o 
   8  12  12     1145.76     1129.33    119.10 o 
  -9  13  12      108.68      177.14     21.06 o 
  -8  13  12      453.74      451.62     23.99 o 
  -7  13  12     1837.58     1814.22     37.05 o 
  -6  13  12     1327.14     1228.62     35.01 o 
  -5  13  12     2922.77     2628.84     44.56 o 
  -4  13  12     1554.94     1569.45     34.51 o 
  -3  13  12     2147.33     2211.77     55.90 o 
  -2  13  12      816.73      851.60     35.71 o 
  -1  13  12      118.73      210.63     25.66 o 
   0  13  12      652.73      730.92     31.74 o 
   1  13  12     2807.14     2934.74     57.13 o 
   2  13  12     4753.04     4928.34     72.94 o 
   3  13  12     6387.89     6421.17     83.82 o 
   4  13  12     2412.40     2382.59     52.10 o 
   5  13  12     1826.21     1767.28     52.97 o 
   6  13  12      147.67      151.56     18.57 o 
   7  13  12       45.24      133.45     29.17 o 
   8  13  12       34.40       67.84     25.30 o 
  -8  14  12      501.63      556.05     34.54 o 
  -7  14  12      196.09      237.73     20.23 o 
  -6  14  12      122.76      120.05     17.25 o 
  -5  14  12       31.43       32.69     12.52 o 
  -4  14  12      323.57      339.92     22.75 o 
  -3  14  12     4347.55     4439.73     67.50 o 
  -2  14  12     6147.07     6153.73     79.37 o 
  -1  14  12     4665.30     4510.70     68.97 o 
   0  14  12     3461.40     3515.16     71.66 o 
   1  14  12     1693.14     1657.05     43.96 o 
   2  14  12      423.93      456.26     26.43 o 
   3  14  12       27.85       75.54     20.62 o 
   4  14  12      198.10      197.46     19.08 o 
   5  14  12     1467.66     1483.68     42.69 o 
   6  14  12     1199.57     1185.44     39.15 o 
   7  14  12     1904.43     1842.22     87.44 o 
   8  14  12      851.70      725.67     49.94 o 
  -8  15  12      349.42      371.66     22.47 o 
  -7  15  12      851.36      818.61     28.79 o 
  -6  15  12      423.99      419.02     30.65 o 
  -5  15  12      686.69      695.43     27.68 o 
  -4  15  12     2906.84     2814.04     54.65 o 
  -3  15  12      511.38      507.94     29.74 o 
  -2  15  12       58.54      104.45     20.12 o 
  -1  15  12        3.16       76.47     21.60 o 
   0  15  12     1376.34     1421.52     41.48 o 
   1  15  12     2521.56     2665.72     56.17 o 
   2  15  12     2780.77     2827.96     57.16 o 
   3  15  12     2383.16     2307.41     51.87 o 
   4  15  12     1073.41     1065.01     36.30 o 
   5  15  12      385.63      383.63     24.05 o 
   6  15  12       20.18       18.47     12.64 o 
   7  15  12        0.02       20.70     23.91 o 
   8  15  12       20.33       25.42     21.26 o 
  -8  16  12      678.48      671.82     28.92 o 
  -7  16  12      222.03      230.93     17.73 o 
  -6  16  12        6.68       -1.58     13.36 o 
  -5  16  12        1.03       -4.19     14.49 o 
  -4  16  12      656.99      650.01     29.00 o 
  -3  16  12     1159.13     1121.34     35.38 o 
  -2  16  12     1422.11     1371.16     43.95 o 
  -1  16  12     3310.12     3138.03     59.11 o 
   0  16  12     2232.48     2114.86     49.66 o 
   1  16  12      377.11      381.59     24.70 o 
   2  16  12       66.65       72.55     16.82 o 
   3  16  12      107.96      105.83     16.52 o 
   4  16  12      418.07      377.01     25.02 o 
   5  16  12      190.57      198.07     19.64 o 
   6  16  12      251.67      230.87     19.49 o 
   7  16  12      332.31      289.97     35.15 o 
  -8  17  12      145.31      145.93     16.09 o 
  -7  17  12       25.46       21.47     11.87 o 
  -6  17  12       29.75       24.99     13.39 o 
  -5  17  12      131.87      119.40     17.45 o 
  -4  17  12      131.14      141.10     15.50 o 
  -3  17  12      182.70      133.17     15.20 o 
  -2  17  12      163.22      164.76     17.15 o 
  -1  17  12      408.39      448.16     34.52 o 
   0  17  12      185.58      188.95     20.12 o 
   1  17  12      635.93      599.71     28.32 o 
   2  17  12      541.86      457.53     25.50 o 
   3  17  12      183.52      192.14     18.00 o 
   4  17  12      296.16      293.46     21.68 o 
   5  17  12       47.72       38.27     14.11 o 
   6  17  12        0.20       14.84     12.14 o 
   7  17  12       36.39       63.76     22.40 o 
  -7  18  12        6.70       18.52     11.17 o 
  -6  18  12        3.62       -4.83     13.94 o 
  -5  18  12      165.47      147.33     21.57 o 
  -4  18  12       55.04       44.50     12.54 o 
  -3  18  12        8.24       -6.09     11.81 o 
  -2  18  12      144.73       71.93     13.00 o 
  -1  18  12       33.19       25.05     28.89 o 
   0  18  12      145.94       96.44     16.01 o 
   1  18  12       40.44       23.22     13.23 o 
   2  18  12       15.99      -10.74     13.54 o 
   3  18  12       64.28       39.73     13.54 o 
   4  18  12       62.28       60.09     14.43 o 
   5  18  12        2.25       16.85     13.69 o 
   6  18  12       86.47       73.77     12.85 o 
   7  18  12       25.58       62.42     50.97 o 
  -7  19  12        1.30        2.12     11.39 o 
  -6  19  12       24.76        0.79     11.93 o 
  -5  19  12      359.13      342.74     25.08 o 
  -4  19  12      287.15      316.96     21.32 o 
  -3  19  12      343.25      311.03     20.37 o 
  -2  19  12        0.51      -23.54     13.71 o 
  -1  19  12      106.03       82.95     19.55 o 
   0  19  12      121.12       74.44     14.77 o 
   1  19  12       16.24        3.77     14.03 o 
   2  19  12        0.53      -13.47     10.85 o 
   3  19  12      140.49      106.82     16.10 o 
   4  19  12      141.44       72.75     16.26 o 
   5  19  12      209.94      214.11     19.73 o 
   6  19  12      124.09      104.07     14.92 o 
  -7  20  12      108.11      102.81     13.41 o 
  -6  20  12        0.44       -4.69     15.45 o 
  -5  20  12       10.30       23.60     15.65 o 
  -4  20  12      228.29      178.41     17.15 o 
  -3  20  12       36.84        9.55     11.45 o 
  -2  20  12       18.18        2.63     13.36 o 
  -1  20  12      442.16      422.65     25.09 o 
   0  20  12      291.13      301.59     22.07 o 
   1  20  12      458.87      462.82     23.27 o 
   2  20  12        5.76       -2.20     10.93 o 
   3  20  12       39.62       46.00     14.81 o 
   4  20  12       93.22       95.31     15.96 o 
   5  20  12      107.47       92.18     16.76 o 
   6  20  12      147.29      160.32     28.12 o 
  -6  21  12      267.08      237.55     17.83 o 
  -5  21  12      707.42      707.74     39.71 o 
  -4  21  12      245.61      247.74     20.34 o 
  -3  21  12      189.64      174.19     20.96 o 
  -2  21  12        0.39      -10.67     12.82 o 
  -1  21  12      170.65      208.56     17.55 o 
   0  21  12       57.11       73.98     14.71 o 
   1  21  12      636.24      637.51     26.82 o 
   2  21  12      166.45      144.10     14.93 o 
   3  21  12      535.65      428.93     26.63 o 
   4  21  12      503.14      461.17     26.70 o 
   5  21  12      508.13      478.57     25.10 o 
   6  21  12      210.14      229.56     22.04 o 
  -6  22  12       73.40       66.87     18.46 o 
  -5  22  12      158.66      194.71     21.14 o 
  -4  22  12      246.54      231.14     17.98 o 
  -3  22  12     1180.51     1163.10     35.73 o 
  -2  22  12      229.24      211.54     17.40 o 
  -1  22  12      963.11      933.18     32.43 o 
   0  22  12      552.02      577.77     26.10 o 
   1  22  12      555.24      559.39     25.52 o 
   2  22  12       68.17       75.24     14.82 o 
   3  22  12       21.46       34.82     21.97 o 
   4  22  12       34.42       47.34     13.71 o 
   5  22  12      275.70      280.64     23.89 o 
  -6  23  12      302.04      346.51     29.39 o 
  -5  23  12     1136.74     1125.96     48.29 o 
  -4  23  12      315.20      348.69     24.57 o 
  -3  23  12      268.98      347.14     23.68 o 
  -2  23  12      146.40      157.29     17.49 o 
  -1  23  12       91.23      131.12     19.85 o 
   0  23  12      197.93      203.49     20.34 o 
   1  23  12      451.25      429.36     23.54 o 
   2  23  12      287.29      245.75     21.16 o 
   3  23  12     1674.65     1648.58     43.95 o 
   4  23  12      603.53      584.77     30.65 o 
   5  23  12      739.91      706.97     35.25 o 
  -5  24  12      113.31      141.53     21.85 o 
  -4  24  12      203.37      236.62     24.30 o 
  -3  24  12     1583.90     1543.79     48.14 o 
  -2  24  12      935.17      930.78     33.76 o 
  -1  24  12     1458.60     1509.29     41.42 o 
   0  24  12      808.18      786.19     30.70 o 
   1  24  12     1077.37     1092.90     35.49 o 
   2  24  12       59.78       92.92     20.07 o 
   3  24  12       16.06      139.66     23.70 o 
   4  24  12       16.64       37.17     16.15 o 
   5  24  12      869.54      859.72     40.74 o 
  -5  25  12      687.39      676.36     51.31 o 
  -4  25  12      585.72      532.74     30.86 o 
  -3  25  12      686.74      774.95     41.24 o 
  -2  25  12        0.28       42.11     23.83 o 
  -1  25  12       11.02       53.78     19.03 o 
   0  25  12      148.03      191.16     21.41 o 
   1  25  12      709.87      725.12     40.05 o 
   2  25  12     1122.26     1089.19     49.22 o 
   3  25  12     1462.81     1456.81     47.81 o 
   4  25  12      842.68      859.40     39.99 o 
  -4  26  12      515.08      536.63     31.34 o 
  -3  26  12      408.63      383.21     26.88 o 
  -2  26  12     1276.49     1188.23     49.90 o 
  -1  26  12     2163.05     2148.04     56.14 o 
   0  26  12     1228.26     1282.65     43.68 o 
   1  26  12      556.97      630.13     32.11 o 
   2  26  12      173.07      230.53     33.55 o 
   3  26  12       28.65       73.54     20.06 o
[truncated: 67,902 more chars]
